# Supplementary material for: 2-Bromo-5,7-dimeth­oxy-4-phenyl­quinoline
Source: Acta Crystallogr Sect E Struct Rep Online. 2009 Feb 28;65(Pt 3):o635. doi: 10.1107/S160053680900587X (PMC2968525; doi:10.1107/S160053680900587X)
Supplement: Supplementary file 1 [file e-65-0o635-sup1.cif]

##############################################################################
###                                                                        ###
###        Electronic paper (Acta Crystallographica Section E)             ###
###                                                                        ###
##############################################################################
#                                                                            #
# This CIF contains the data in a paper accepted for publication in Acta     #
# Crystallographica Section E. It conforms to the requirements of Notes      #
# for Authors for Section E, and has been peer reviewed under the auspices   #
# of the IUCr Commission on Journals.                                        #
#                                                                            #
# Full details of the Crystallographic Information File format               #
# are given in the paper "The Crystallographic Information File (CIF):       #
# a New Standard Archive File for Crystallography" by S. R. Hall, F. H.      #
# Allen and I. D. Brown [Acta Cryst. (1991), A47, 655-685].                  #
#                                                                            #
# The current version of the core CIF dictionary is obtainable from          #
# ftp://ftp.iucr.org/pub/cif_core.dic. The current version number is 2.4.    #
#                                                                            #
# Software is freely available for graphical display of the structure(s) in  #
# this CIF.  For information consult the CIF home page http://www.iucr.org/  #
# cif/home.html                                                              #
#                                                                            #
# This file may be used for bona fide research purposes within the           #
# scientific community so long as proper attribution is given to the journal # 
# article from which it was obtained.                                        #
#                                                                            #
##############################################################################
                                             
data_I
_audit_creation_method     SHELXL97
_chemical_name_systematic
;
2-Bromo-5,7-dimethoxy-4-phenylquinoline
;
_chemical_name_common     ?
_chemical_formula_moiety     'C17 H14 Br N O2'
_chemical_formula_sum     'C17 H14 Br N O2'
_chemical_formula_iupac     'C17 H14 Br N O2'
_chemical_formula_weight     344.20
_chemical_melting_point     ?
_symmetry_cell_setting     Triclinic
_symmetry_space_group_name_H-M     'P -1'
_symmetry_space_group_name_Hall     '-P 1'
loop_
    _symmetry_equiv_pos_as_xyz
    'x, y, z'
    '-x, -y, -z'
_cell_length_a     9.7698(2)
_cell_length_b     9.9799(3)
_cell_length_c     14.8076(4)
_cell_angle_alpha     93.4990(10)
_cell_angle_beta     95.1540(10)
_cell_angle_gamma     91.8380(10)
_cell_volume     1434.22(7)
_cell_formula_units_Z     4
_cell_measurement_reflns_used     9202
_cell_measurement_theta_min     2.39
_cell_measurement_theta_max     27.95
_cell_measurement_temperature     150(2)
_exptl_crystal_description     Needle
_exptl_crystal_colour     'light yellow'
_exptl_crystal_size_max     0.39
_exptl_crystal_size_mid     0.19
_exptl_crystal_size_min     0.18
_exptl_crystal_density_diffrn     1.594
_exptl_crystal_density_meas     ?
_exptl_crystal_density_method     'not measured'
_exptl_crystal_F_000     696
_exptl_absorpt_coefficient_mu     2.870
_exptl_absorpt_correction_type     multi-scan
_exptl_absorpt_process_details     '(SADABS; Sheldrick, 2003)'
_exptl_absorpt_correction_T_min     0.4007
_exptl_absorpt_correction_T_max     0.6262
_exptl_special_details
;
;
_diffrn_ambient_temperature     150(2)
_diffrn_radiation_type     MoK\a
_diffrn_radiation_wavelength     0.71073
_diffrn_radiation_source     'fine-focus sealed tube'
_diffrn_radiation_monochromator     graphite
_diffrn_measurement_device_type     'Bruker Kappa APEXII CCD area-detector'
_diffrn_measurement_method     '\f scans, and \w scans with \k offsets'
_diffrn_detector_area_resol_mean     ?
_diffrn_reflns_number     27207
_diffrn_reflns_av_R_equivalents     0.0604
_diffrn_reflns_av_sigmaI/netI     0.0400
_diffrn_reflns_theta_min     1.38
_diffrn_reflns_theta_max     25.00
_diffrn_reflns_theta_full     25.00
_diffrn_measured_fraction_theta_max     0.991
_diffrn_measured_fraction_theta_full     0.991
_diffrn_reflns_limit_h_min     -11
_diffrn_reflns_limit_h_max     11
_diffrn_reflns_limit_k_min     -11
_diffrn_reflns_limit_k_max     11
_diffrn_reflns_limit_l_min     -17
_diffrn_reflns_limit_l_max     17
_diffrn_standards_number     0
_diffrn_standards_interval_count     .
_diffrn_standards_interval_time     .
_diffrn_standards_decay_%     ?
_refine_special_details
;
Refinement of <i>F</i>^2^ against ALL reflections. The weighted <i>R</i>-factor
<i>wR</i> and goodness of fit <i>S</i> are based on <i>F</i>^2^, conventional
<i>R</i>-factors <i>R</i> are based on <i>F</i>, with <i>F</i> set to zero for
negative <i>F</i>^2^. The threshold expression of <i>F</i>^2^ >
\s(<i>F</i>^2^) is used only for calculating <i>R</i>-factors(gt) <i>etc</i>.
and is not relevant to the choice of reflections for refinement.
<i>R</i>-factors based on <i>F</i>^2^ are statistically about twice as large
as those based on <i>F</i>, and <i>R</i>- factors based on ALL data will be
even larger.
;
_reflns_number_total     5008
_reflns_number_gt     4648
_reflns_threshold_expression     I>2\s(I)
_refine_ls_structure_factor_coef     Fsqd
_refine_ls_matrix_type     full
_refine_ls_R_factor_all     0.0315
_refine_ls_R_factor_gt     0.0289
_refine_ls_wR_factor_gt     0.0912
_refine_ls_wR_factor_ref     0.0997
_refine_ls_goodness_of_fit_ref     0.869
_refine_ls_restrained_S_all     0.869
_refine_ls_number_reflns     5008
_refine_ls_number_parameters     491
_refine_ls_number_restraints     0
_refine_ls_hydrogen_treatment     mixed
_refine_ls_weighting_scheme     calc
_refine_ls_weighting_details
                    'calc w=1/[\s^2^(Fo^2^)+(0.1P)^2^] where P=(Fo^2^+2Fc^2^)/3'
_atom_sites_solution_hydrogens     geom
_atom_sites_solution_primary     direct
_atom_sites_solution_secondary     difmap
_refine_ls_shift/su_max     0.002
_refine_ls_shift/su_mean     0.000
_refine_diff_density_max     0.377
_refine_diff_density_min     -0.553
_refine_ls_extinction_method     none
_refine_ls_extinction_coef     ?
loop_
    _atom_type_symbol
    _atom_type_description
    _atom_type_scat_dispersion_real
    _atom_type_scat_dispersion_imag
    _atom_type_scat_source
    'C' 'C' 0.0033 0.0016
                         'International Tables Vol C Tables 4.2.6.8 and 6.1.1.4'
    'H' 'H' 0.0000 0.0000
                         'International Tables Vol C Tables 4.2.6.8 and 6.1.1.4'
    'N' 'N' 0.0061 0.0033
                         'International Tables Vol C Tables 4.2.6.8 and 6.1.1.4'
    'O' 'O' 0.0106 0.0060
                         'International Tables Vol C Tables 4.2.6.8 and 6.1.1.4'
    'Br' 'Br' -0.2901 2.4595
                         'International Tables Vol C Tables 4.2.6.8 and 6.1.1.4'
_computing_data_collection     'APEX2 (Bruker, 2007)'
_computing_cell_refinement     'SAINT (Bruker, 2007)'
_computing_data_reduction     'SAINT (Bruker, 2007)'
_computing_structure_solution     'SHELXS97 (Sheldrick, 2008)'
_computing_structure_refinement     'SHELXL97 (Sheldrick, 2008)'
_computing_molecular_graphics     'SHELXTL-Plus (Sheldrick, 2008)'
_computing_publication_material     'SHELXL97 (Sheldrick, 2008)'
loop_
    _atom_site_type_symbol
    _atom_site_label
    _atom_site_fract_x
    _atom_site_fract_y
    _atom_site_fract_z
    _atom_site_U_iso_or_equiv
    _atom_site_adp_type
    _atom_site_calc_flag
    _atom_site_refinement_flags
    _atom_site_occupancy
    _atom_site_disorder_assembly
    _atom_site_disorder_group
    Br Br1A -0.09830(2) 0.72553(2) 0.551387(13) 0.02782(11) Uani d . 1 . .
    N N1A 0.06082(17) 0.81444(17) 0.42221(11) 0.0205(4) Uani d . 1 . .
    C C2A -0.0207(2) 0.7146(2) 0.43692(13) 0.0202(4) Uani d . 1 . .
    C C3A -0.0501(2) 0.5984(2) 0.38082(14) 0.0223(4) Uani d . 1 . .
    C C4A 0.01131(19) 0.5845(2) 0.29994(13) 0.0185(4) Uani d . 1 . .
    C C5A 0.15706(19) 0.70379(19) 0.19273(13) 0.0176(4) Uani d . 1 . .
    C C6A 0.24532(19) 0.8091(2) 0.18021(13) 0.0182(4) Uani d . 1 . .
    C C7A 0.27300(19) 0.91362(19) 0.24867(13) 0.0197(4) Uani d . 1 . .
    C C8A 0.2096(2) 0.9153(2) 0.32701(13) 0.0204(4) Uani d . 1 . .
    C C9A 0.11985(19) 0.80637(19) 0.34132(13) 0.0186(4) Uani d . 1 . .
    C C10A 0.09499(19) 0.69426(19) 0.27681(13) 0.0178(4) Uani d . 1 . .
    C C11A -0.0078(2) 0.4498(2) 0.25100(13) 0.0190(4) Uani d . 1 . .
    C C12A -0.1389(2) 0.3890(2) 0.23443(13) 0.0220(4) Uani d . 1 . .
    C C13A -0.1566(2) 0.2565(2) 0.20000(15) 0.0265(5) Uani d . 1 . .
    C C14A -0.0440(2) 0.1825(2) 0.18294(14) 0.0265(5) Uani d . 1 . .
    C C15A 0.0871(2) 0.2423(2) 0.19786(13) 0.0236(4) Uani d . 1 . .
    C C16A 0.1057(2) 0.3744(2) 0.23107(13) 0.0196(4) Uani d . 1 . .
    C C17A 0.1870(2) 0.6020(3) 0.04572(15) 0.0267(5) Uani d . 1 . .
    C C18A 0.4127(2) 1.1078(2) 0.29986(15) 0.0262(5) Uani d . 1 . .
    O O1A 0.11992(14) 0.60380(14) 0.12739(9) 0.0216(3) Uani d . 1 . .
    O O2A 0.36495(15) 1.01016(14) 0.22783(10) 0.0231(3) Uani d . 1 . .
    Br Br1B 0.55112(2) 0.694767(19) 0.898615(13) 0.02541(11) Uani d . 1 . .
    N N1B 0.54825(17) 0.51735(17) 0.74864(11) 0.0187(4) Uani d . 1 . .
    C C2B 0.50047(19) 0.53079(19) 0.82786(13) 0.0183(4) Uani d . 1 . .
    C C3B 0.4198(2) 0.4360(2) 0.86636(14) 0.0191(4) Uani d . 1 . .
    C C4B 0.38014(19) 0.3180(2) 0.81667(13) 0.0169(4) Uani d . 1 . .
    C C5B 0.37631(19) 0.19046(19) 0.66232(13) 0.0183(4) Uani d . 1 . .
    C C6B 0.4281(2) 0.1790(2) 0.57944(14) 0.0205(4) Uani d . 1 . .
    C C7B 0.5251(2) 0.2767(2) 0.55562(13) 0.0200(4) Uani d . 1 . .
    C C8B 0.5642(2) 0.3868(2) 0.61213(14) 0.0193(4) Uani d . 1 . .
    C C9B 0.51012(19) 0.40097(19) 0.69749(13) 0.0175(4) Uani d . 1 . .
    C C10B 0.42110(19) 0.30043(19) 0.72675(13) 0.0173(4) Uani d . 1 . .
    C C11B 0.30626(19) 0.2160(2) 0.86651(12) 0.0161(4) Uani d . 1 . .
    C C12B 0.1834(2) 0.2501(2) 0.90227(13) 0.0185(4) Uani d . 1 . .
    C C13B 0.1267(2) 0.1686(2) 0.96236(14) 0.0223(4) Uani d . 1 . .
    C C14B 0.1912(2) 0.0542(2) 0.98908(14) 0.0228(4) Uani d . 1 . .
    C C15B 0.3122(2) 0.0188(2) 0.95183(14) 0.0218(4) Uani d . 1 . .
    C C16B 0.36828(19) 0.0984(2) 0.89061(13) 0.0192(4) Uani d . 1 . .
    C C17B 0.2224(2) 0.0005(2) 0.62431(15) 0.0236(4) Uani d . 1 . .
    C C18B 0.6704(2) 0.3438(2) 0.44447(16) 0.0266(5) Uani d . 1 . .
    O O1B 0.28035(15) 0.10469(14) 0.68888(9) 0.0238(3) Uani d . 1 . .
    O O2B 0.57054(16) 0.25043(15) 0.47225(9) 0.0276(3) Uani d . 1 . .
    H H3A -0.102(3) 0.527(3) 0.3972(17) 0.030(7) Uiso d . 1 . .
    H H6A 0.290(2) 0.816(2) 0.1237(16) 0.020(5) Uiso d . 1 . .
    H H8A 0.220(2) 0.987(3) 0.3705(16) 0.026(6) Uiso d . 1 . .
    H H16A 0.193(2) 0.414(2) 0.2432(15) 0.021(6) Uiso d . 1 . .
    H H14A -0.053(2) 0.098(3) 0.1641(16) 0.027(6) Uiso d . 1 . .
    H H13A -0.241(3) 0.218(3) 0.1921(19) 0.038(7) Uiso d . 1 . .
    H H15A 0.163(3) 0.187(3) 0.1838(16) 0.033(6) Uiso d . 1 . .
    H H3B 0.394(2) 0.452(2) 0.9274(17) 0.027(6) Uiso d . 1 . .
    H H8B 0.622(2) 0.455(2) 0.5995(15) 0.021(6) Uiso d . 1 . .
    H H12B 0.140(2) 0.327(2) 0.8887(13) 0.010(5) Uiso d . 1 . .
    H H13B 0.051(3) 0.194(3) 0.9858(18) 0.038(7) Uiso d . 1 . .
    H H16B 0.451(2) 0.079(2) 0.8690(15) 0.020(5) Uiso d . 1 . .
    H H15B 0.363(2) -0.057(3) 0.9700(16) 0.026(6) Uiso d . 1 . .
    H H6B 0.406(2) 0.113(2) 0.5367(17) 0.024(6) Uiso d . 1 . .
    H H12A -0.217(3) 0.436(2) 0.2490(15) 0.029(6) Uiso d . 1 . .
    H H181 0.480(3) 1.150(3) 0.2743(19) 0.038(7) Uiso d . 1 . .
    H H182 0.340(3) 1.171(3) 0.3149(17) 0.033(7) Uiso d . 1 . .
    H H183 0.444(2) 1.058(2) 0.3530(17) 0.027(6) Uiso d . 1 . .
    H H171 0.163(2) 0.683(2) 0.0128(16) 0.022(5) Uiso d . 1 . .
    H H172 0.152(3) 0.531(3) 0.012(2) 0.042(7) Uiso d . 1 . .
    H H173 0.283(3) 0.593(3) 0.0583(17) 0.028(6) Uiso d . 1 . .
    H H282 0.748(3) 0.348(3) 0.4829(18) 0.032(7) Uiso d . 1 . .
    H H281 0.634(2) 0.429(3) 0.4422(15) 0.023(6) Uiso d . 1 . .
    H H283 0.688(3) 0.308(3) 0.3863(19) 0.032(7) Uiso d . 1 . .
    H H273 0.156(3) -0.042(3) 0.6514(19) 0.043(8) Uiso d . 1 . .
    H H272 0.298(3) -0.065(3) 0.6064(16) 0.034(6) Uiso d . 1 . .
    H H271 0.177(2) 0.035(2) 0.5686(17) 0.027(6) Uiso d . 1 . .
    H H14B 0.151(2) 0.000(2) 1.0286(16) 0.022(6) Uiso d . 1 . .
loop_
    _atom_site_aniso_label
    _atom_site_aniso_U_11
    _atom_site_aniso_U_22
    _atom_site_aniso_U_33
    _atom_site_aniso_U_12
    _atom_site_aniso_U_13
    _atom_site_aniso_U_23
    Br1A 0.03787(17) 0.02967(17) 0.01893(16) 0.00803(11) 0.01470(11) 0.00473(11)
    N1A 0.0251(9) 0.0211(9) 0.0169(8) 0.0059(7) 0.0071(7) 0.0031(7)
    C2A 0.0236(10) 0.0240(11) 0.0147(9) 0.0077(8) 0.0072(8) 0.0052(8)
    C3A 0.0243(10) 0.0216(11) 0.0231(11) 0.0050(8) 0.0082(8) 0.0065(9)
    C4A 0.0174(9) 0.0207(10) 0.0183(10) 0.0042(7) 0.0030(7) 0.0039(8)
    C5A 0.0183(9) 0.0176(10) 0.0175(9) 0.0043(7) 0.0037(7) 0.0011(8)
    C6A 0.0209(9) 0.0200(10) 0.0150(10) 0.0042(8) 0.0056(8) 0.0034(8)
    C7A 0.0202(9) 0.0173(9) 0.0223(10) 0.0031(7) 0.0022(8) 0.0047(8)
    C8A 0.0244(10) 0.0185(10) 0.0183(10) 0.0025(8) 0.0038(8) -0.0015(8)
    C9A 0.0211(9) 0.0199(10) 0.0157(10) 0.0074(8) 0.0035(7) 0.0037(8)
    C10A 0.0184(9) 0.0188(10) 0.0171(10) 0.0055(7) 0.0021(7) 0.0034(8)
    C11A 0.0224(10) 0.0219(11) 0.0137(10) 0.0018(8) 0.0039(8) 0.0047(8)
    C12A 0.0190(10) 0.0286(11) 0.0192(10) 0.0026(9) 0.0026(8) 0.0062(9)
    C13A 0.0233(11) 0.0311(12) 0.0242(11) -0.0072(9) -0.0001(9) 0.0030(9)
    C14A 0.0390(12) 0.0202(12) 0.0192(11) -0.0047(9) 0.0023(9) -0.0030(9)
    C15A 0.0283(11) 0.0273(11) 0.0156(10) 0.0055(9) 0.0042(8) -0.0002(8)
    C16A 0.0187(10) 0.0246(11) 0.0159(10) 0.0008(8) 0.0035(8) 0.0028(8)
    C17A 0.0328(13) 0.0314(13) 0.0165(10) 0.0019(10) 0.0095(9) -0.0040(9)
    C18A 0.0297(11) 0.0227(11) 0.0252(12) -0.0050(9) -0.0003(9) 0.0021(9)
    O1A 0.0274(7) 0.0233(7) 0.0146(7) -0.0021(6) 0.0081(5) -0.0027(6)
    O2A 0.0268(7) 0.0205(7) 0.0226(8) -0.0052(6) 0.0074(6) 0.0002(6)
    Br1B 0.03604(17) 0.01914(16) 0.01965(16) -0.00615(10) -0.00020(10)
                                                                    -0.00227(10)
    N1B 0.0190(8) 0.0197(9) 0.0170(8) -0.0013(6) 0.0007(6) 0.0009(7)
    C2B 0.0220(9) 0.0152(9) 0.0165(10) 0.0003(7) -0.0026(8) -0.0009(7)
    C3B 0.0219(10) 0.0200(10) 0.0157(10) 0.0011(8) 0.0026(8) 0.0021(8)
    C4B 0.0147(9) 0.0182(10) 0.0176(10) 0.0021(7) 0.0004(7) 0.0012(8)
    C5B 0.0190(9) 0.0167(10) 0.0191(10) 0.0010(7) 0.0000(7) 0.0032(8)
    C6B 0.0237(10) 0.0191(10) 0.0183(10) 0.0003(8) 0.0031(8) -0.0027(8)
    C7B 0.0236(10) 0.0236(11) 0.0140(10) 0.0046(8) 0.0053(8) 0.0031(8)
    C8B 0.0202(10) 0.0204(10) 0.0185(10) -0.0003(8) 0.0048(8) 0.0059(8)
    C9B 0.0169(9) 0.0179(10) 0.0176(9) 0.0012(7) -0.0011(7) 0.0028(8)
    C10B 0.0170(9) 0.0196(10) 0.0157(9) 0.0028(7) 0.0011(7) 0.0033(8)
    C11B 0.0183(9) 0.0190(10) 0.0105(9) -0.0033(7) 0.0009(7) -0.0017(7)
    C12B 0.0188(9) 0.0184(11) 0.0179(10) 0.0019(8) 0.0013(8) -0.0023(8)
    C13B 0.0180(10) 0.0284(11) 0.0208(10) -0.0014(8) 0.0071(8) -0.0035(8)
    C14B 0.0274(10) 0.0226(11) 0.0182(10) -0.0087(8) 0.0057(8) 0.0003(8)
    C15B 0.0255(10) 0.0180(10) 0.0216(10) 0.0010(8) 0.0012(8) 0.0007(8)
    C16B 0.0180(10) 0.0205(10) 0.0189(10) -0.0003(8) 0.0046(8) -0.0032(8)
    C17B 0.0263(11) 0.0195(11) 0.0238(11) -0.0040(9) 0.0018(9) -0.0044(9)
    C18B 0.0319(12) 0.0260(12) 0.0246(12) 0.0037(10) 0.0134(10) 0.0073(9)
    O1B 0.0283(7) 0.0234(7) 0.0192(7) -0.0094(6) 0.0055(6) -0.0020(6)
    O2B 0.0366(8) 0.0284(8) 0.0195(8) -0.0021(6) 0.0152(6) -0.0023(6)
_geom_special_details
;
All e.s.d.'s (except the e.s.d. in the dihedral angle between two l.s. planes)
are estimated using the full covariance matrix. The cell e.s.d.'s are taken
into account individually in the estimation of e.s.d.'s in distances, angles
and torsion angles; correlations between e.s.d.'s in cell parameters are only
used when they are defined by crystal symmetry. An approximate (isotropic)
treatment of cell e.s.d.'s is used for estimating e.s.d.'s involving l.s.
planes.
;
loop_
    _geom_bond_atom_site_label_1
    _geom_bond_atom_site_label_2
    _geom_bond_site_symmetry_2
    _geom_bond_distance
    _geom_bond_publ_flag
    Br1A C2A . 1.9168(19) ?
    N1A C2A . 1.296(3) ?
    N1A C9A . 1.374(3) ?
    C2A C3A . 1.392(3) ?
    C3A C4A . 1.388(3) ?
    C3A H3A . 0.92(3) ?
    C4A C10A . 1.422(3) ?
    C4A C11A . 1.487(3) ?
    C5A O1A . 1.364(2) ?
    C5A C6A . 1.370(3) ?
    C5A C10A . 1.440(3) ?
    C6A C7A . 1.412(3) ?
    C6A H6A . 0.98(2) ?
    C7A C8A . 1.363(3) ?
    C7A O2A . 1.364(2) ?
    C8A C9A . 1.413(3) ?
    C8A H8A . 0.93(3) ?
    C9A C10A . 1.426(3) ?
    C11A C12A . 1.395(3) ?
    C11A C16A . 1.402(3) ?
    C12A C13A . 1.387(3) ?
    C12A H12A . 0.95(3) ?
    C13A C14A . 1.379(3) ?
    C13A H13A . 0.89(3) ?
    C14A C15A . 1.389(3) ?
    C14A H14A . 0.87(3) ?
    C15A C16A . 1.379(3) ?
    C15A H15A . 0.97(3) ?
    C16A H16A . 0.93(2) ?
    C17A O1A . 1.426(2) ?
    C17A H171 . 0.99(2) ?
    C17A H172 . 0.88(3) ?
    C17A H173 . 0.95(3) ?
    C18A O2A . 1.435(3) ?
    C18A H181 . 0.90(3) ?
    C18A H182 . 1.00(3) ?
    C18A H183 . 0.99(3) ?
    Br1B C2B . 1.9147(19) ?
    N1B C2B . 1.302(3) ?
    N1B C9B . 1.370(3) ?
    C2B C3B . 1.393(3) ?
    C3B C4B . 1.376(3) ?
    C3B H3B . 0.97(3) ?
    C4B C10B . 1.427(3) ?
    C4B C11B . 1.497(3) ?
    C5B O1B . 1.350(2) ?
    C5B C6B . 1.369(3) ?
    C5B C10B . 1.440(3) ?
    C6B C7B . 1.419(3) ?
    C6B H6B . 0.89(3) ?
    C7B O2B . 1.362(2) ?
    C7B C8B . 1.363(3) ?
    C8B C9B . 1.414(3) ?
    C8B H8B . 0.91(2) ?
    C9B C10B . 1.420(3) ?
    C11B C16B . 1.389(3) ?
    C11B C12B . 1.399(3) ?
    C12B C13B . 1.382(3) ?
    C12B H12B . 0.92(2) ?
    C13B C14B . 1.383(3) ?
    C13B H13B . 0.89(3) ?
    C14B C15B . 1.395(3) ?
    C14B H14B . 0.92(2) ?
    C15B C16B . 1.380(3) ?
    C15B H15B . 0.96(3) ?
    C16B H16B . 0.92(2) ?
    C17B O1B . 1.435(2) ?
    C17B H273 . 0.90(3) ?
    C17B H272 . 1.05(3) ?
    C17B H271 . 0.99(2) ?
    C18B O2B . 1.432(3) ?
    C18B H282 . 0.91(3) ?
    C18B H281 . 0.94(3) ?
    C18B H283 . 0.95(3) ?
loop_
    _geom_angle_atom_site_label_1
    _geom_angle_atom_site_label_2
    _geom_angle_atom_site_label_3
    _geom_angle_site_symmetry_1
    _geom_angle_site_symmetry_3
    _geom_angle
    _geom_angle_publ_flag
    C2A N1A C9A . . 116.40(17) ?
    N1A C2A C3A . . 126.61(18) ?
    N1A C2A Br1A . . 115.79(15) ?
    C3A C2A Br1A . . 117.47(15) ?
    C4A C3A C2A . . 118.63(19) ?
    C4A C3A H3A . . 118.2(16) ?
    C2A C3A H3A . . 123.0(16) ?
    C3A C4A C10A . . 117.62(18) ?
    C3A C4A C11A . . 115.29(18) ?
    C10A C4A C11A . . 126.82(17) ?
    O1A C5A C6A . . 123.19(17) ?
    O1A C5A C10A . . 115.72(16) ?
    C6A C5A C10A . . 121.07(18) ?
    C5A C6A C7A . . 120.33(17) ?
    C5A C6A H6A . . 122.2(13) ?
    C7A C6A H6A . . 117.5(13) ?
    C8A C7A O2A . . 124.71(18) ?
    C8A C7A C6A . . 121.31(18) ?
    O2A C7A C6A . . 113.98(16) ?
    C7A C8A C9A . . 118.89(18) ?
    C7A C8A H8A . . 122.6(14) ?
    C9A C8A H8A . . 118.5(14) ?
    N1A C9A C8A . . 115.57(17) ?
    N1A C9A C10A . . 122.43(17) ?
    C8A C9A C10A . . 121.98(17) ?
    C4A C10A C9A . . 118.10(17) ?
    C4A C10A C5A . . 125.79(18) ?
    C9A C10A C5A . . 116.11(17) ?
    C12A C11A C16A . . 118.49(19) ?
    C12A C11A C4A . . 120.08(18) ?
    C16A C11A C4A . . 120.93(17) ?
    C13A C12A C11A . . 120.8(2) ?
    C13A C12A H12A . . 118.8(14) ?
    C11A C12A H12A . . 120.3(14) ?
    C14A C13A C12A . . 120.2(2) ?
    C14A C13A H13A . . 120.2(18) ?
    C12A C13A H13A . . 119.6(18) ?
    C13A C14A C15A . . 119.7(2) ?
    C13A C14A H14A . . 121.3(15) ?
    C15A C14A H14A . . 119.1(15) ?
    C16A C15A C14A . . 120.6(2) ?
    C16A C15A H15A . . 122.8(15) ?
    C14A C15A H15A . . 116.6(15) ?
    C15A C16A C11A . . 120.26(19) ?
    C15A C16A H16A . . 121.2(14) ?
    C11A C16A H16A . . 118.4(14) ?
    O1A C17A H171 . . 109.2(13) ?
    O1A C17A H172 . . 106.1(18) ?
    H171 C17A H172 . . 108(2) ?
    O1A C17A H173 . . 110.7(15) ?
    H171 C17A H173 . . 114(2) ?
    H172 C17A H173 . . 109(2) ?
    O2A C18A H181 . . 100.4(18) ?
    O2A C18A H182 . . 112.2(15) ?
    H181 C18A H182 . . 111(2) ?
    O2A C18A H183 . . 107.3(14) ?
    H181 C18A H183 . . 114(2) ?
    H182 C18A H183 . . 111(2) ?
    C5A O1A C17A . . 118.03(16) ?
    C7A O2A C18A . . 116.35(16) ?
    C2B N1B C9B . . 116.28(17) ?
    N1B C2B C3B . . 126.12(18) ?
    N1B C2B Br1B . . 116.34(14) ?
    C3B C2B Br1B . . 117.52(14) ?
    C4B C3B C2B . . 118.86(18) ?
    C4B C3B H3B . . 120.4(15) ?
    C2B C3B H3B . . 120.7(15) ?
    C3B C4B C10B . . 117.97(18) ?
    C3B C4B C11B . . 115.31(17) ?
    C10B C4B C11B . . 126.54(17) ?
    O1B C5B C6B . . 123.94(18) ?
    O1B C5B C10B . . 115.64(16) ?
    C6B C5B C10B . . 120.40(18) ?
    C5B C6B C7B . . 120.30(19) ?
    C5B C6B H6B . . 125.0(15) ?
    C7B C6B H6B . . 114.7(15) ?
    O2B C7B C8B . . 124.74(19) ?
    O2B C7B C6B . . 113.86(18) ?
    C8B C7B C6B . . 121.38(19) ?
    C7B C8B C9B . . 118.94(19) ?
    C7B C8B H8B . . 125.6(15) ?
    C9B C8B H8B . . 115.4(15) ?
    N1B C9B C8B . . 115.72(17) ?
    N1B C9B C10B . . 122.91(17) ?
    C8B C9B C10B . . 121.37(17) ?
    C9B C10B C4B . . 117.57(17) ?
    C9B C10B C5B . . 117.28(17) ?
    C4B C10B C5B . . 125.13(18) ?
    C16B C11B C12B . . 119.27(18) ?
    C16B C11B C4B . . 120.99(17) ?
    C12B C11B C4B . . 118.87(17) ?
    C13B C12B C11B . . 119.92(19) ?
    C13B C12B H12B . . 118.0(13) ?
    C11B C12B H12B . . 122.0(13) ?
    C12B C13B C14B . . 120.80(19) ?
    C12B C13B H13B . . 118.1(18) ?
    C14B C13B H13B . . 121.0(18) ?
    C13B C14B C15B . . 119.15(19) ?
    C13B C14B H14B . . 119.4(14) ?
    C15B C14B H14B . . 121.4(14) ?
    C16B C15B C14B . . 120.41(19) ?
    C16B C15B H15B . . 117.0(14) ?
    C14B C15B H15B . . 122.5(14) ?
    C15B C16B C11B . . 120.38(18) ?
    C15B C16B H16B . . 120.7(14) ?
    C11B C16B H16B . . 118.7(14) ?
    O1B C17B H273 . . 106.0(19) ?
    O1B C17B H272 . . 110.5(13) ?
    H273 C17B H272 . . 111(2) ?
    O1B C17B H271 . . 113.2(14) ?
    H273 C17B H271 . . 107(2) ?
    H272 C17B H271 . . 108.9(19) ?
    O2B C18B H282 . . 111.3(16) ?
    O2B C18B H281 . . 110.0(14) ?
    H282 C18B H281 . . 109(2) ?
    O2B C18B H283 . . 103.4(16) ?
    H282 C18B H283 . . 110(2) ?
    H281 C18B H283 . . 112(2) ?
    C5B O1B C17B . . 118.11(16) ?
    C7B O2B C18B . . 116.83(17) ?
loop_
    _geom_hbond_atom_site_label_D
    _geom_hbond_atom_site_label_H
    _geom_hbond_atom_site_label_A
    _geom_hbond_site_symmetry_A
    _geom_hbond_distance_DH
    _geom_hbond_distance_HA
    _geom_hbond_distance_DA
    _geom_hbond_angle_DHA
    C16A H16A N1B 2_666 0.93(2) 2.59(2) 3.497(3) 167(2)
    C16B H16B O2A 2_666 0.92(2) 2.54(2) 3.437(2) 163(2)
    C17B H272 O2B 2_656 1.04(3) 2.57(3) 3.580(3) 164(2)
    C12A H12A Cg1 2_566 0.95(3) 2.87(3) 3.762(2) 158(2)
data_global
_journal_data_validation_number     ?
_journal_date_recd_electronic     2009-02-03
_journal_date_accepted     2009-02-18
_journal_name_full     'Acta Crystallographica, Section E'
_journal_year     2009
_journal_volume     65
_journal_issue      3
_journal_page_first     o635
_journal_page_last     o635
_journal_paper_category     QO
_journal_coeditor_code     CI2767
_publ_contact_author_name     'Kumar, Naresh'
_publ_contact_author_address
;
School of Chemistry
The University of New South Wales
Sydney
NSW 2052
Australia
;
_publ_contact_author_email     n.kumar@unsw.edu.au
_publ_contact_author_fax     '+612 9385 6141'
_publ_contact_author_phone     '+612 9385 4698'
_publ_section_title
;
2-Bromo-5,7-dimethoxy-4-phenylquinoline
;
loop_
    _publ_author_name
    _publ_author_address
    'Gopal, Veshal'
;
School of Chemistry
The University of New South Wales
Sydney
NSW 2052
Australia
;
    'Bhadbhade, Mohan'
;
X-Ray Crystallography Laboratory
UNSW Analytical Centre
The University of New South Wales
Sydney
NSW 2052
Australia
;
    'Chan, Daniel Shiu Hin'
;
School of Chemistry
The University of New South Wales
Sydney
NSW 2052
Australia
;
    'Leu, Chao-wei'
;
School of Chemistry
The University of New South Wales
Sydney
NSW 2052
Australia
;
    'Black, David StC'
;
School of Chemistry
The University of New South Wales
Sydney
NSW 2052
Australia
;
    'Kumar, Naresh'
;
School of Chemistry
The University of New South Wales
Sydney
NSW 2052
Australia
;
