# Supplementary material for: 2-Bromo-5,7-dimeth­oxy-4-phenyl­quinoline
Source: Acta Crystallogr Sect E Struct Rep Online. 2009 Feb 28;65(Pt 3):o635. doi: 10.1107/S160053680900587X (PMC2968525; doi:10.1107/S160053680900587X)
Supplement: Supplementary file 2 [file e-65-0o635-Isup2.hkl]

# 
# h,k,l, Fc-squared, Fo-squared, sigma(Fo-squared) and status flag 
# 
data_I
_shelx_title ' vishal1 in P-1' 
_shelx_refln_list_code          4 
_shelx_F_calc_maximum      218.98 
_exptl_crystal_F_000       696.00 
_reflns_d_resolution_high  0.8409 
 
loop_ 
 _symmetry_equiv_pos_as_xyz 
 'x, y, z' 
 '-x, -y, -z' 
 
_cell_length_a     9.7698 
_cell_length_b     9.9799 
_cell_length_c    14.8076 
_cell_angle_alpha  93.499 
_cell_angle_beta   95.154 
_cell_angle_gamma  91.838 
 
_shelx_F_squared_multiplier     1.000 
 
loop_ 
 _refln_index_h 
 _refln_index_k 
 _refln_index_l 
 _refln_F_squared_calc 
 _refln_F_squared_meas 
 _refln_F_squared_sigma 
 _refln_observed_status 
   2   0   0    10010.54    10061.14    350.68 o 
   3   0   0     5141.29     5203.98    180.82 o 
   4   0   0     2741.12     2743.35    116.38 o 
   5   0   0      920.34      933.88     39.87 o 
   6   0   0     1988.91     1974.28     83.83 o 
   7   0   0      565.98      579.42     24.89 o 
   8   0   0      155.68      138.76      7.26 o 
   9   0   0     1384.49     1350.30     57.67 o 
  10   0   0       41.65       44.97      4.61 o 
  11   0   0      582.72      592.52     36.83 o 
 -11   1   0       35.32       40.57      4.87 o 
 -10   1   0        9.20        4.15      3.91 o 
  -9   1   0     1464.87     1432.04     61.07 o 
  -8   1   0      845.62      817.96     35.03 o 
  -7   1   0     1104.00     1107.78     47.24 o 
  -6   1   0     1439.00     1368.90     58.19 o 
  -5   1   0     2171.68     2097.05     89.07 o 
  -4   1   0      117.06      118.78      5.41 o 
  -3   1   0    24049.55    23093.23    879.07 o 
  -2   1   0    23453.20    22161.14    769.45 o 
  -1   1   0     1700.88     1623.01     61.92 o 
   1   1   0     2309.09     2379.69    100.88 o 
   2   1   0     6114.57     5751.80    190.14 o 
   3   1   0     3197.14     3033.09     91.05 o 
   4   1   0       53.91       53.21      2.29 o 
   5   1   0      395.81      382.43     13.48 o 
   6   1   0      942.26      788.74     33.76 o 
   7   1   0       24.45       24.41      2.82 o 
   8   1   0      959.30      928.94     39.87 o 
   9   1   0        7.29        8.26      4.35 o 
  10   1   0       16.50       12.26      4.24 o 
  11   1   0      181.55      185.82     14.00 o 
 -11   2   0      200.13      219.77     15.32 o 
 -10   2   0        1.43        5.22      3.73 o 
  -9   2   0      433.10      430.82     21.82 o 
  -8   2   0     1097.65     1078.22     45.97 o 
  -7   2   0      160.69      159.93      7.66 o 
  -6   2   0     3021.49     3035.70    128.82 o 
  -5   2   0       87.36      123.56      5.93 o 
  -4   2   0     2764.09     2814.27     97.37 o 
  -3   2   0      238.36      257.19      9.22 o 
  -2   2   0     7112.93     7039.06    223.92 o 
  -1   2   0      149.36      175.27      8.54 o 
   0   2   0    18351.02    19666.35    680.36 o 
   1   2   0     3989.49     4058.58    140.56 o 
   2   2   0     3364.50     3544.86    113.53 o 
   3   2   0     5613.37     5364.75    171.09 o 
   4   2   0     2315.93     2479.71     70.02 o 
   5   2   0     9944.75     9993.33    298.36 o 
   6   2   0     1878.98     2120.69     73.57 o 
   7   2   0      167.00      185.44      7.19 o 
   8   2   0        3.70        4.87      3.74 o 
   9   2   0      656.72      674.69     34.06 o 
  10   2   0       18.45       23.27      8.53 o 
  11   2   0      479.70      526.34     38.48 o 
 -11   3   0       20.74       18.67      5.54 o 
 -10   3   0       21.89       25.20      5.21 o 
  -9   3   0     1319.74     1305.67     64.31 o 
  -8   3   0      198.98      190.76      9.22 o 
  -7   3   0      174.35      159.68      7.84 o 
  -6   3   0      381.94      380.24     16.59 o 
  -5   3   0      438.63      449.41     15.93 o 
  -4   3   0     1351.68     1433.94     49.61 o 
  -3   3   0     5767.64     5621.23    157.61 o 
  -2   3   0     1372.12     1397.77     44.70 o 
  -1   3   0     3777.28     3960.03    150.14 o 
   0   3   0     6658.52     6370.55    240.17 o 
   1   3   0      173.28      153.17      5.36 o 
   2   3   0     3986.68     4097.99    141.62 o 
   3   3   0       39.85       32.54      1.92 o 
   4   3   0      277.89      325.05     10.92 o 
   5   3   0       13.92       13.65      1.68 o 
   6   3   0     1154.87     1162.65     35.12 o 
   7   3   0        5.79        2.39      2.35 o 
   8   3   0     1964.25     1993.25     75.85 o 
   9   3   0      395.12      379.14     20.22 o 
  10   3   0        1.81       -2.23      6.02 o 
  11   3   0      765.20      734.74     45.95 o 
 -11   4   0      359.41      353.15     23.14 o 
 -10   4   0      166.44      176.29     13.20 o 
  -9   4   0      445.91      452.47     23.15 o 
  -8   4   0      685.03      688.26     34.41 o 
  -7   4   0       98.31      102.33      5.59 o 
  -6   4   0     1303.86     1278.61     44.44 o 
  -5   4   0      462.33      492.53     17.44 o 
  -4   4   0     1087.23      997.90     29.91 o 
  -3   4   0     1737.30     1719.72     51.10 o 
  -2   4   0      959.90      934.06     38.45 o 
  -1   4   0     2048.71     1813.54     80.90 o 
   0   4   0     2930.60     3026.95     90.58 o 
   1   4   0      973.58     1117.30     47.76 o 
   2   4   0      408.67      306.18     18.56 o 
   3   4   0     6929.98     6518.69    224.38 o 
   4   4   0       19.65       11.89      1.97 o 
   5   4   0     3371.36     3273.74    104.70 o 
   6   4   0      171.50      162.90      5.49 o 
   7   4   0      379.59      384.94     12.93 o 
   8   4   0       71.91       74.08      4.54 o 
   9   4   0       67.70       84.65      5.38 o 
  10   4   0       14.63       12.67      6.84 o 
 -10   5   0        5.73       -2.79      8.99 o 
  -9   5   0     1239.36     1231.35     74.96 o 
  -8   5   0       18.41       19.84      4.16 o 
  -7   5   0      513.25      522.56     20.05 o 
  -6   5   0      639.91      656.00     21.29 o 
  -5   5   0      171.41      170.83      5.57 o 
  -4   5   0     1090.50     1112.34     33.59 o 
  -3   5   0     2577.00     2468.71     78.59 o 
  -2   5   0        9.04        8.53      1.65 o 
  -1   5   0     5296.01     4725.64    178.02 o 
   0   5   0     1822.49     1737.08     60.24 o 
   1   5   0      761.65      910.09     32.02 o 
   2   5   0     5942.10     5636.10    193.93 o 
   3   5   0      267.62      307.00     11.68 o 
   4   5   0     1289.29     1252.10     40.24 o 
   5   5   0      267.71      272.58      9.08 o 
   6   5   0      621.11      620.59     20.43 o 
   7   5   0      125.45      120.43      5.10 o 
   8   5   0     1167.24     1169.96     44.85 o 
   9   5   0        6.82        1.67      4.06 o 
  10   5   0       63.74       64.01      5.15 o 
 -10   6   0      950.25      870.87     53.77 o 
  -9   6   0       32.69       32.72      6.84 o 
  -8   6   0      126.11      143.66      8.34 o 
  -7   6   0      123.03      121.64      5.77 o 
  -6   6   0     1518.51     1510.42     52.00 o 
  -5   6   0      794.00      830.58     25.34 o 
  -4   6   0      657.93      628.76     20.63 o 
  -3   6   0     2773.64     2788.40     96.18 o 
  -2   6   0       30.48       29.92      2.27 o 
  -1   6   0     6602.98     6758.13    233.00 o 
   0   6   0      371.47      466.39     16.90 o 
   1   6   0       96.02      103.38      8.75 o 
   2   6   0       25.28       23.50      2.98 o 
   3   6   0     4928.18     5011.83    172.16 o 
   4   6   0      326.16      322.49     10.69 o 
   5   6   0     2629.45     2558.83     82.51 o 
   6   6   0     1101.71     1099.30     38.45 o 
   7   6   0       20.44       16.38      3.13 o 
   8   6   0      389.51      371.98     15.61 o 
   9   6   0      133.65      133.49     12.91 o 
  -9   7   0      827.86      821.69     51.00 o 
  -8   7   0       27.28       20.75      2.98 o 
  -7   7   0      811.98      780.31     30.38 o 
  -6   7   0     1312.43     1296.08     45.41 o 
  -5   7   0        1.40       -3.28      2.78 o 
  -4   7   0     5825.93     5442.93    187.78 o 
  -3   7   0        9.42       10.82      2.79 o 
  -2   7   0       17.28       16.92      2.39 o 
  -1   7   0      131.44      130.49      9.37 o 
   0   7   0     3752.56     3707.28    127.60 o 
   1   7   0       18.86       18.42      2.82 o 
   2   7   0     7749.81     7424.53    255.58 o 
   3   7   0     1414.86     1377.38     43.79 o 
   4   7   0     2561.77     2463.75     91.90 o 
   5   7   0      386.84      379.91     13.41 o 
   6   7   0      126.66      115.24      6.04 o 
   7   7   0      229.74      239.92     10.02 o 
   8   7   0        0.87        3.22      6.63 o 
   9   7   0       79.65       60.92      8.73 o 
  -8   8   0      109.23      119.65      7.18 o 
  -7   8   0      667.73      671.93     29.61 o 
  -6   8   0        9.28        8.69      3.92 o 
  -5   8   0       30.08       27.57      3.62 o 
  -4   8   0        0.78       -5.09      3.39 o 
  -3   8   0      578.97      566.73     16.58 o 
  -2   8   0       50.51       55.50      3.38 o 
  -1   8   0     1659.37     1593.91     48.05 o 
   0   8   0      647.80      684.52     29.42 o 
   1   8   0      151.12      143.82      9.54 o 
   2   8   0     1791.59     2022.60     76.96 o 
   3   8   0      321.42      325.44     11.97 o 
   4   8   0      608.45      676.19     25.02 o 
   5   8   0      717.48      771.73     27.88 o 
   6   8   0      148.82      147.06      7.33 o 
   7   8   0       66.79       63.22      8.49 o 
   8   8   0      663.14      543.61     35.19 o 
  -7   9   0      117.78      117.34     14.98 o 
  -6   9   0      502.14      507.84     23.33 o 
  -5   9   0       77.29       74.36      8.36 o 
  -4   9   0     2408.56     2651.16    100.50 o 
  -3   9   0       91.04       85.10      4.46 o 
  -2   9   0      468.28      470.42     15.22 o 
  -1   9   0      696.55      728.94     27.91 o 
   0   9   0     1014.47     1011.30     45.73 o 
   1   9   0     1277.00     1379.24     44.84 o 
   2   9   0     4616.45     4897.88    146.47 o 
   3   9   0     3011.04     3268.38    104.85 o 
   4   9   0      398.35      405.26     18.04 o 
   5   9   0     1530.08     1598.03     79.47 o 
   6   9   0       51.51       23.87      7.42 o 
   7   9   0      240.02      274.77     20.69 o 
  -6  10   0       40.08       36.91      8.78 o 
  -5  10   0       31.73       26.31      6.15 o 
  -4  10   0      155.55      168.97     10.58 o 
  -3  10   0      584.93      676.09     24.15 o 
  -2  10   0      117.85      105.24      5.63 o 
  -1  10   0      393.93      410.22     14.98 o 
   0  10   0     2997.40     3365.99    127.88 o 
   1  10   0      774.63      826.57     25.91 o 
   2  10   0     1829.31     1965.30     59.44 o 
   3  10   0        8.99        6.13      5.29 o 
   4  10   0      286.60      251.20     15.52 o 
   5  10   0       95.22      108.24     16.39 o 
  -4  11   0      230.60      193.24     15.96 o 
  -3  11   0      292.06      275.69     16.76 o 
  -2  11   0     1170.57     1230.35     62.44 o 
  -1  11   0     1007.68      943.81     48.34 o 
   0  11   0      360.83      311.24     24.68 o 
   1  11   0      229.60      205.14     14.01 o 
   2  11   0      432.01      442.36     30.96 o 
   3  11   0       27.60       22.67     17.51 o 
  -3 -11   1       59.28       52.09     10.74 o 
  -2 -11   1      453.18      474.33     32.59 o 
  -1 -11   1       85.93      102.20     12.14 o 
   0 -11   1     1027.89     1133.95     49.54 o 
   1 -11   1      599.30      632.65     33.71 o 
   2 -11   1      481.26      502.67     51.89 o 
   3 -11   1      216.49      212.18     13.83 o 
   4 -11   1        2.70       -3.23      8.80 o 
  -5 -10   1       95.89      104.07     10.18 o 
  -4 -10   1      630.93      636.19     33.62 o 
  -3 -10   1      144.91      152.06     12.37 o 
  -2 -10   1        0.43        1.40      4.10 o 
  -1 -10   1     1478.44     1632.75     53.01 o 
   0 -10   1       81.90       91.76      6.28 o 
   1 -10   1      726.77      782.21     26.10 o 
   2 -10   1      146.78      153.20      6.83 o 
   3 -10   1       32.63       33.31      5.04 o 
   4 -10   1     1048.52      987.52     43.03 o 
   5 -10   1        2.27        6.95      5.63 o 
   6 -10   1        0.77      -10.72      7.15 o 
  -7  -9   1        0.68       -7.74      8.31 o 
  -6  -9   1      320.52      363.96     21.02 o 
  -5  -9   1       48.15       50.89      6.74 o 
  -4  -9   1     1341.65     1288.10     66.74 o 
  -3  -9   1      768.22      832.56     27.90 o 
  -2  -9   1       22.05       22.42      3.80 o 
  -1  -9   1      185.70      184.30     11.43 o 
   0  -9   1     2820.06     2785.63     96.15 o 
   1  -9   1     1129.73     1129.89     34.52 o 
   2  -9   1      629.56      647.66     21.26 o 
   3  -9   1       74.88       70.63      4.92 o 
   4  -9   1       49.68       46.84      4.46 o 
   5  -9   1     1184.07     1037.31     39.94 o 
   6  -9   1      253.78      272.10     13.86 o 
   7  -9   1      226.52      230.91     17.11 o 
  -8  -8   1       51.51       53.35     10.60 o 
  -7  -8   1     1600.29     1680.05     89.50 o 
  -6  -8   1      765.50      771.79     27.94 o 
  -5  -8   1      840.76      889.37     32.05 o 
  -4  -8   1      539.16      547.03     17.47 o 
  -3  -8   1     2532.68     2332.52     81.00 o 
  -2  -8   1      366.64      419.76     16.47 o 
  -1  -8   1     1266.49     1412.90     42.98 o 
   0  -8   1      905.98      989.20     32.45 o 
   1  -8   1      171.21      181.38      8.56 o 
   2  -8   1     3879.12     3849.46    136.31 o 
   3  -8   1      125.55      139.54      5.64 o 
   4  -8   1     2742.57     2841.03     98.09 o 
   5  -8   1      152.44      146.40      6.56 o 
   6  -8   1      140.00      134.05      6.91 o 
   7  -8   1      336.79      359.42     16.87 o 
   8  -8   1      227.53      212.70     10.42 o 
  -9  -7   1      125.41      131.69     12.01 o 
  -8  -7   1      324.00      327.29     22.96 o 
  -7  -7   1      550.95      538.48     18.46 o 
  -6  -7   1      996.14      997.53     53.56 o 
  -5  -7   1        9.50        1.89      3.27 o 
  -4  -7   1     1786.35     1813.70     69.33 o 
  -3  -7   1      146.77      145.99      7.06 o 
  -2  -7   1       17.37       24.17      2.96 o 
  -1  -7   1     7268.89     7407.21    235.80 o 
   0  -7   1       17.32       10.78      2.65 o 
   1  -7   1     2674.00     2715.38     81.78 o 
   2  -7   1     1328.53     1228.45     43.96 o 
   3  -7   1       32.07       33.97      2.83 o 
   4  -7   1     2608.83     2572.08     82.27 o 
   5  -7   1     1316.31     1271.64     44.31 o 
   6  -7   1      265.92      272.62     11.66 o 
   7  -7   1      198.48      198.65      8.96 o 
   8  -7   1      573.83      567.02     35.84 o 
   9  -7   1       45.65       46.69      7.47 o 
  -9  -6   1      382.40      397.84     26.37 o 
  -8  -6   1       93.26      110.10      5.80 o 
  -7  -6   1     1298.97     1302.24     47.13 o 
  -6  -6   1      710.17      718.08     23.74 o 
  -5  -6   1       93.27       79.22      4.01 o 
  -4  -6   1     4979.69     4679.20    181.14 o 
  -3  -6   1      195.36      218.21      9.54 o 
  -2  -6   1     3244.39     2577.71     89.41 o 
  -1  -6   1       23.53       24.92      2.48 o 
   0  -6   1        9.11       10.18      2.19 o 
   1  -6   1      790.57      804.13     47.01 o 
   2  -6   1     4140.29     4064.92    140.56 o 
   3  -6   1        9.23        7.91      2.17 o 
   4  -6   1     1684.48     1620.84     48.76 o 
   5  -6   1     1104.44     1026.82     31.16 o 
   6  -6   1        5.75        4.99      2.68 o 
   7  -6   1      863.97      893.59     30.90 o 
   8  -6   1        0.72        3.39      3.73 o 
   9  -6   1      526.73      523.81     33.08 o 
  10  -6   1       84.36       97.77     12.67 o 
 -10  -5   1      669.24      684.91     34.84 o 
  -9  -5   1       36.00       33.81      4.81 o 
  -8  -5   1      395.82      398.04     16.48 o 
  -7  -5   1     2224.59     2218.98     76.80 o 
  -6  -5   1        0.90       -2.65      2.24 o 
  -5  -5   1     4749.04     4592.56    154.46 o 
  -4  -5   1      472.80      516.52     23.93 o 
  -3  -5   1      145.04      165.86      6.01 o 
  -2  -5   1      111.68      106.00      5.84 o 
  -1  -5   1     4827.78     4855.91    178.43 o 
   0  -5   1      282.06      359.77     12.17 o 
   1  -5   1     5603.44     5732.02    215.97 o 
   2  -5   1     3188.76     2889.17     91.31 o 
   3  -5   1        2.77        2.55      2.35 o 
   4  -5   1     7115.63     6490.95    194.16 o 
   5  -5   1      185.53      177.60      6.48 o 
   6  -5   1      205.34      226.15      7.90 o 
   7  -5   1      352.52      353.98     18.45 o 
   8  -5   1     1000.51      989.31     49.05 o 
   9  -5   1       18.27       21.34      5.37 o 
  10  -5   1      759.84      739.85     45.63 o 
 -10  -4   1      678.72      677.72     29.60 o 
  -9  -4   1       17.40       22.18      3.63 o 
  -8  -4   1      837.84      887.74     34.42 o 
  -7  -4   1      333.01      335.90     11.51 o 
  -6  -4   1      136.61      142.04      5.23 o 
  -5  -4   1      137.95      159.16      5.75 o 
  -4  -4   1     8165.35     7670.31    253.84 o 
  -3  -4   1      927.69     1131.01     36.51 o 
  -2  -4   1     3678.90     3348.75    154.26 o 
  -1  -4   1     6331.97     6319.80    238.97 o 
   0  -4   1        0.50        2.71      1.40 o 
   1  -4   1     3632.85     3244.59    177.33 o 
   2  -4   1     1987.22     2121.75     69.27 o 
   3  -4   1      474.73      558.84     17.05 o 
   4  -4   1     2008.16     2025.72     56.92 o 
   5  -4   1     1147.76     1174.33     40.89 o 
   6  -4   1      118.36      117.63      5.99 o 
   7  -4   1     2834.35     2805.34    119.14 o 
   8  -4   1      404.73      407.95     20.93 o 
   9  -4   1       34.41       42.32      4.34 o 
  10  -4   1      218.53      227.24     15.64 o 
 -11  -3   1       16.19       12.63      6.96 o 
 -10  -3   1      419.64      415.65     30.65 o 
  -9  -3   1       56.13       60.01      3.92 o 
  -8  -3   1      135.99      140.68      6.63 o 
  -7  -3   1     2689.60     2550.67     81.83 o 
  -6  -3   1      144.31      159.01      5.61 o 
  -5  -3   1     4200.74     3944.69    126.07 o 
  -4  -3   1     2132.47     2132.58     68.04 o 
  -3  -3   1      407.79      445.02     15.74 o 
  -2  -3   1      914.25      697.00     36.22 o 
  -1  -3   1     2607.55     2814.35     97.37 o 
   0  -3   1     1117.12     1168.09     47.09 o 
   1  -3   1     3415.47     3099.34    127.62 o 
   2  -3   1     2786.81     2660.88     85.28 o 
   3  -3   1      917.08      940.82     30.31 o 
   4  -3   1     1080.41      930.07     32.46 o 
   5  -3   1      125.67      133.68      6.45 o 
   6  -3   1     1649.49     1651.85     70.17 o 
   7  -3   1      428.80      471.30     20.51 o 
   8  -3   1      316.86      338.47     14.98 o 
   9  -3   1      186.29      198.71     10.91 o 
  10  -3   1       62.89       66.15      6.19 o 
  11  -3   1        1.64        0.65      4.72 o 
 -11  -2   1      269.99      264.58     18.74 o 
 -10  -2   1     1006.71      999.77     61.11 o 
  -9  -2   1        2.78        2.17      4.16 o 
  -8  -2   1     1245.38     1222.25     46.62 o 
  -7  -2   1       10.95        9.18      2.27 o 
  -6  -2   1        2.01        0.69      1.36 o 
  -5  -2   1       62.47       49.41      2.23 o 
  -4  -2   1     9823.83     9920.29    316.33 o 
  -3  -2   1       97.96       92.92      3.34 o 
  -2  -2   1     6626.08     6874.77    219.15 o 
  -1  -2   1     1247.07     1252.31     47.53 o 
   0  -2   1      349.79      364.03     16.72 o 
   1  -2   1     5352.04     4374.29    200.44 o 
   2  -2   1    45001.16    37829.08   1428.03 o 
   3  -2   1     1116.47     1083.68     37.79 o 
   4  -2   1       72.36       61.17      3.49 o 
   5  -2   1      688.24      706.36     30.19 o 
   6  -2   1      520.39      520.17     22.35 o 
   7  -2   1     2237.40     2223.09     94.37 o 
   8  -2   1       52.33       58.86      3.51 o 
   9  -2   1      221.17      225.49     11.97 o 
  10  -2   1     1000.71      982.32     48.61 o 
  11  -2   1        1.22       -4.38      4.56 o 
 -11  -1   1      134.61      129.61     10.59 o 
 -10  -1   1       27.84       25.85      4.61 o 
  -9  -1   1       51.20       49.98      4.87 o 
  -8  -1   1        3.14        1.27      3.00 o 
  -7  -1   1     4281.32     4224.63    146.26 o 
  -6  -1   1     2166.28     2396.66     76.90 o 
  -5  -1   1     5345.27     5359.24    171.74 o 
  -4  -1   1     3418.80     3396.24     95.78 o 
  -3  -1   1       61.50       69.60      2.50 o 
  -2  -1   1    15318.56    16425.60    567.15 o 
  -1  -1   1      280.04      293.20     14.08 o 
   1  -1   1     1645.30     1468.84     52.84 o 
   2  -1   1     1473.82     1509.45     92.23 o 
   3  -1   1      767.09      846.54     51.17 o 
   4  -1   1     7207.75     7188.63    431.66 o 
   5  -1   1      289.39      297.54     18.25 o 
   6  -1   1     1591.79     1612.11     68.56 o 
   7  -1   1     2596.32     2628.98    111.54 o 
   8  -1   1      468.35      510.50     22.01 o 
   9  -1   1      777.76      795.58     39.38 o 
  10  -1   1       23.08       22.48      3.54 o 
  11  -1   1       21.43       20.05      4.89 o 
 -11   0   1        6.22        7.05      5.51 o 
 -10   0   1      737.85      709.97     35.66 o 
  -9   0   1       25.06       27.03      3.57 o 
  -8   0   1     3361.80     3456.57    146.56 o 
  -7   0   1      329.96      345.33     15.21 o 
  -6   0   1       12.10       10.91      1.47 o 
  -5   0   1     4658.72     4586.01    158.59 o 
  -4   0   1       68.20       85.47      3.48 o 
  -3   0   1      524.77      554.64     16.78 o 
  -2   0   1        2.85        1.71      1.67 o 
  -1   0   1     1667.35      684.50     62.91 o 
   0   0   1      268.45       -0.46      0.32 o 
   3   0   1     9709.98     9767.99    588.09 o 
   4   0   1     1481.77     1414.76     85.06 o 
   5   0   1       13.40       17.39      1.48 o 
   6   0   1     6567.87     6893.96    292.27 o 
   7   0   1      925.07      942.07     40.10 o 
   8   0   1      598.19      617.81     23.70 o 
   9   0   1       44.81       47.02      4.07 o 
  10   0   1      352.17      343.91     17.83 o 
  11   0   1        5.40        4.55      5.04 o 
 -11   1   1      397.54      409.38     26.40 o 
 -10   1   1      201.56      200.04     11.62 o 
  -9   1   1      108.64      112.00      9.78 o 
  -8   1   1     1077.01     1057.17     45.17 o 
  -7   1   1      728.26      735.00     31.57 o 
  -6   1   1      993.50     1067.60     45.51 o 
  -5   1   1      275.53      287.63     10.28 o 
  -4   1   1     3446.70     3343.84    115.66 o 
  -3   1   1     3042.63     3056.09     91.62 o 
  -2   1   1    23710.12    21518.29    741.10 o 
  -1   1   1      403.37      422.60     16.11 o 
   0   1   1      537.96      609.01     26.04 o 
   1   1   1      231.51      228.66      9.22 o 
   2   1   1     2869.61     2673.07     80.13 o 
   3   1   1     4570.06     4485.48    155.04 o 
   4   1   1     2775.56     2879.48     99.72 o 
   5   1   1       76.53       63.19      3.34 o 
   6   1   1       95.58      109.34      9.21 o 
   7   1   1     2277.04     2249.29     95.52 o 
   8   1   1       52.21       54.23      3.86 o 
   9   1   1      967.76      951.06     47.19 o 
  10   1   1      102.89      113.62      7.18 o 
  11   1   1       11.34        8.34      8.99 o 
 -11   2   1      699.84      679.13     42.04 o 
 -10   2   1      291.74      289.84     15.61 o 
  -9   2   1      298.88      275.66     14.64 o 
  -8   2   1     1055.43     1103.23     47.24 o 
  -7   2   1      372.62      370.46     16.36 o 
  -6   2   1      197.89      206.63      9.50 o 
  -5   2   1    13513.94    13411.73    464.07 o 
  -4   2   1       28.36       33.66      1.58 o 
  -3   2   1      541.93      576.90     17.44 o 
  -2   2   1      965.09      930.58     27.89 o 
  -1   2   1     1968.90     2037.70     69.86 o 
   0   2   1     7311.36     4654.64    278.97 o 
   1   2   1      598.78      542.58     22.53 o 
   2   2   1     3545.20     3420.10    109.15 o 
   3   2   1     1305.65     1215.86     36.50 o 
   4   2   1     3828.17     3802.57    114.07 o 
   5   2   1       40.79       41.29      2.34 o 
   6   2   1     4665.50     4673.94    161.60 o 
   7   2   1        0.98       10.23      4.42 o 
   8   2   1       39.69       56.06      4.79 o 
   9   2   1      145.17      136.46      9.33 o 
  10   2   1      504.20      525.32     32.92 o 
  11   2   1        1.87        4.65      5.84 o 
 -11   3   1      605.67      644.39     40.09 o 
 -10   3   1      400.68      392.25     25.09 o 
  -9   3   1       20.96       19.95      8.29 o 
  -8   3   1     2704.58     2665.55    113.27 o 
  -7   3   1       95.48       90.05      5.07 o 
  -6   3   1      564.32      571.29     20.10 o 
  -5   3   1       42.82       47.84      2.53 o 
  -4   3   1     2160.92     2189.54     65.71 o 
  -3   3   1      991.76     1033.41     32.86 o 
  -2   3   1     3191.08     2915.29     92.40 o 
  -1   3   1      671.39      740.84     24.04 o 
   0   3   1     3227.99     3295.63    124.41 o 
   1   3   1     5992.53     6061.18    295.90 o 
   2   3   1        2.05       -1.94      1.30 o 
   3   3   1     4784.34     4166.26    124.66 o 
   4   3   1      274.67      262.80      8.83 o 
   5   3   1      231.70      219.83      7.16 o 
   6   3   1      128.93      135.60      5.74 o 
   7   3   1     1836.26     1920.37     66.61 o 
   8   3   1       58.03       58.50      4.65 o 
   9   3   1      176.93      202.02     12.06 o 
  10   3   1      214.30      218.45     16.13 o 
 -11   4   1      362.68      366.56     24.28 o 
 -10   4   1      352.61      359.65     23.47 o 
  -9   4   1      249.59      239.28     13.48 o 
  -8   4   1      575.64      601.63     30.34 o 
  -7   4   1      873.18      853.94     29.85 o 
  -6   4   1      951.64      932.15     32.68 o 
  -5   4   1     2913.88     2806.79     78.88 o 
  -4   4   1       61.02       79.00      2.84 o 
  -3   4   1     2201.06     2232.63     62.69 o 
  -2   4   1    11778.33    12109.27    384.82 o 
  -1   4   1        4.51        2.77      1.09 o 
   0   4   1     3059.21     2920.21    110.19 o 
   1   4   1      942.81      960.67     36.73 o 
   2   4   1      389.90      423.45     16.34 o 
   3   4   1       88.86       92.05      4.97 o 
   4   4   1     4989.97     5106.19    162.75 o 
   5   4   1        5.74        3.47      1.84 o 
   6   4   1     2547.57     2478.03     74.37 o 
   7   4   1      741.99      750.69     29.14 o 
   8   4   1      121.50      122.07      6.03 o 
   9   4   1     1962.65     1974.86     75.23 o 
  10   4   1      141.06      150.82     12.22 o 
 -10   5   1      545.89      512.52     32.59 o 
  -9   5   1       64.04       62.90     13.37 o 
  -8   5   1     1049.65     1136.26     48.06 o 
  -7   5   1        0.76        5.03      2.35 o 
  -6   5   1     1404.51     1385.68     44.40 o 
  -5   5   1     2211.27     2123.73     59.81 o 
  -4   5   1      341.93      356.40     11.97 o 
  -3   5   1     1264.20     1279.21     38.50 o 
  -2   5   1     6575.08     6692.19    211.25 o 
  -1   5   1     1505.74     1180.60     45.18 o 
   0   5   1      240.29      268.29     14.59 o 
   1   5   1     4757.16     4605.08    169.53 o 
   2   5   1      144.87      167.98      6.44 o 
   3   5   1     4163.49     4236.98    135.85 o 
   4   5   1      171.65      169.34      6.10 o 
   5   5   1       10.43       11.89      2.36 o 
   6   5   1      899.92      894.77     27.21 o 
   7   5   1        4.96        3.38      2.60 o 
   8   5   1      211.77      237.31     10.65 o 
   9   5   1       23.62       37.94      5.16 o 
  10   5   1      826.47      771.72     48.40 o 
 -10   6   1        7.81        8.07      6.52 o 
  -9   6   1      281.43      267.01     18.89 o 
  -8   6   1       33.67       39.72      3.14 o 
  -7   6   1        4.53        3.09      2.80 o 
  -6   6   1      815.32      809.38     26.29 o 
  -5   6   1     2097.97     1979.13     59.50 o 
  -4   6   1     2018.74     2204.46     65.95 o 
  -3   6   1      372.50      396.96     13.11 o 
  -2   6   1     8503.38     7963.47    271.39 o 
  -1   6   1       86.86      103.35      8.00 o 
   0   6   1     4471.12     3762.46    119.80 o 
   1   6   1     1734.89     2058.50     66.42 o 
   2   6   1      798.52      739.96     31.67 o 
   3   6   1      704.46      716.15     32.34 o 
   4   6   1      256.38      255.23      8.78 o 
   5   6   1       26.52       31.30      3.06 o 
   6   6   1      240.85      237.08     11.82 o 
   7   6   1      393.91      385.19     13.45 o 
   8   6   1      152.52      169.77      8.30 o 
   9   6   1     1118.90     1115.57     68.27 o 
  -9   7   1       26.23       24.79      8.99 o 
  -8   7   1      713.08      760.77     29.05 o 
  -7   7   1      326.60      308.97     13.17 o 
  -6   7   1     1153.46     1168.56     40.96 o 
  -5   7   1      417.65      404.11     16.32 o 
  -4   7   1      213.35      234.58     10.17 o 
  -3   7   1     2023.45     1832.38     72.63 o 
  -2   7   1        2.30       -0.87      2.40 o 
  -1   7   1      133.97      139.21      5.75 o 
   0   7   1      680.48      764.77     28.74 o 
   1   7   1     2097.51     1830.58     69.92 o 
   2   7   1      578.74      579.06     22.56 o 
   3   7   1     2075.05     2198.00     66.16 o 
   4   7   1      827.73      973.71     37.91 o 
   5   7   1       81.19       82.06      4.67 o 
   6   7   1      602.07      596.14     21.76 o 
   7   7   1        1.84        9.56      4.32 o 
   8   7   1      174.31      190.75     14.48 o 
  -8   8   1      382.36      385.40     18.01 o 
  -7   8   1        1.52       -5.51      4.50 o 
  -6   8   1     1459.87     1392.97     48.89 o 
  -5   8   1       81.44       85.59      7.08 o 
  -4   8   1       60.37       71.99      4.71 o 
  -3   8   1       57.16       65.21      3.45 o 
  -2   8   1     1874.93     1969.95     67.27 o 
  -1   8   1        0.39       -2.79      1.86 o 
   0   8   1     1513.33     1488.43     54.09 o 
   1   8   1     2468.01     2042.77     65.55 o 
   2   8   1     1160.02     1259.40     43.83 o 
   3   8   1      334.81      343.09     11.59 o 
   4   8   1       80.87       87.07      5.02 o 
   5   8   1       46.27       55.07      5.36 o 
   6   8   1      177.39      208.54      9.21 o 
   7   8   1      131.36      141.35     10.16 o 
   8   8   1       26.17       26.29      8.31 o 
  -7   9   1        3.01       19.78     11.52 o 
  -6   9   1       78.89       91.58     16.37 o 
  -5   9   1     1065.63     1086.27     38.45 o 
  -4   9   1       16.97       19.65      4.13 o 
  -3   9   1      659.55      649.27     21.47 o 
  -2   9   1      753.17      767.80     23.71 o 
  -1   9   1      414.11      410.21     14.68 o 
   0   9   1       28.20       32.57      3.76 o 
   1   9   1       43.74       46.19      4.05 o 
   2   9   1      644.63      710.42     22.30 o 
   3   9   1      391.30      416.62     24.44 o 
   4   9   1      161.65      160.46      7.87 o 
   5   9   1      124.36      143.17     10.81 o 
   6   9   1     1477.69     1472.36     73.71 o 
   7   9   1       64.42       53.49     10.04 o 
  -6  10   1      578.86      572.50     37.15 o 
  -5  10   1        9.84        5.19      8.31 o 
  -4  10   1      194.11      177.01     12.06 o 
  -3  10   1      907.26      865.03     30.62 o 
  -2  10   1      501.19      520.00     17.99 o 
  -1  10   1      253.07      250.19      9.06 o 
   0  10   1      307.57      309.91     12.56 o 
   1  10   1     1512.77     1579.65     54.48 o 
   2  10   1      162.50      164.14      7.68 o 
   3  10   1     1446.50     1493.88     74.93 o 
   4  10   1      111.57       85.77      9.31 o 
   5  10   1      711.42      802.70     41.86 o 
  -4  11   1       85.60       79.29     20.74 o 
  -3  11   1      438.04      418.41     23.77 o 
  -2  11   1      747.28      792.49     41.24 o 
  -1  11   1      119.72      104.01      9.92 o 
   0  11   1     1405.66     1419.82     71.40 o 
   1  11   1      181.72      196.17     16.46 o 
   2  11   1      200.64      221.49     17.92 o 
   3  11   1      381.49      397.14     28.35 o 
  -4 -11   2        7.50        3.43     10.26 o 
  -3 -11   2     1737.95     1795.48    189.43 o 
  -2 -11   2      340.62      377.53     27.05 o 
  -1 -11   2      343.65      367.51     21.82 o 
   0 -11   2      841.51      849.96     43.82 o 
   1 -11   2        2.76        9.84      6.98 o 
   2 -11   2     2074.35     1839.06    112.27 o 
   3 -11   2      290.08      296.86     17.89 o 
   4 -11   2       14.53        2.53      8.47 o 
  -5 -10   2       17.91       31.84      8.03 o 
  -4 -10   2      200.55      151.10     12.37 o 
  -3 -10   2      180.04      186.47      8.93 o 
  -2 -10   2      494.81      549.37     17.90 o 
  -1 -10   2     1780.35     1858.18     56.20 o 
   0 -10   2      148.43      157.25      8.45 o 
   1 -10   2      212.09      195.14      9.77 o 
   2 -10   2        1.55        1.58      3.30 o 
   3 -10   2      819.68      856.09     33.84 o 
   4 -10   2      173.68      152.33     11.97 o 
   5 -10   2      451.84      471.63     31.28 o 
   6 -10   2       17.22       19.86      8.07 o 
  -7  -9   2       59.60       73.53     10.74 o 
  -6  -9   2       21.36       30.01      7.62 o 
  -5  -9   2      451.76      475.45     22.40 o 
  -4  -9   2        1.30        3.94      4.07 o 
  -3  -9   2      580.00      586.73     20.56 o 
  -2  -9   2      444.81      435.89     14.42 o 
  -1  -9   2      171.34      184.05      7.14 o 
   0  -9   2     4297.06     4326.54    149.21 o 
   1  -9   2      186.50      194.56      8.32 o 
   2  -9   2     2194.05     2227.45     73.51 o 
   3  -9   2       34.07       40.71      4.30 o 
   4  -9   2        2.92        2.33      4.50 o 
   5  -9   2      157.95      130.96      6.35 o 
   6  -9   2     1486.25     1393.36     60.15 o 
   7  -9   2        3.45       10.73      5.02 o 
  -8  -8   2       76.02       73.89     10.37 o 
  -7  -8   2       62.09       56.11      7.54 o 
  -6  -8   2     1848.93     1909.66     67.02 o 
  -5  -8   2        8.17        4.62      3.77 o 
  -4  -8   2     1368.07     1245.89     49.95 o 
  -3  -8   2      679.09      617.93     24.33 o 
  -2  -8   2      184.45      181.01      9.93 o 
  -1  -8   2     2016.54     2076.54     84.05 o 
   0  -8   2        7.87        6.77      3.74 o 
   1  -8   2      112.63      117.69      5.06 o 
   2  -8   2      176.61      182.44      7.68 o 
   3  -8   2     4509.91     4450.43    142.67 o 
   4  -8   2        2.87        3.27      3.67 o 
   5  -8   2     1339.00     1393.21     48.61 o 
   6  -8   2     1002.34      990.23     38.38 o 
   7  -8   2      164.07      162.20      8.80 o 
   8  -8   2      344.20      404.56     32.95 o 
  -9  -7   2     1348.72     1295.35     79.52 o 
  -8  -7   2      166.70      174.45     11.06 o 
  -7  -7   2      407.49      385.65     12.95 o 
  -6  -7   2      823.16      815.58     41.40 o 
  -5  -7   2      656.32      600.06     20.55 o 
  -4  -7   2     1034.19     1130.20     39.89 o 
  -3  -7   2     1115.93     1056.79     48.67 o 
  -2  -7   2      777.83      780.01     28.41 o 
  -1  -7   2        7.78        7.61      2.68 o 
   0  -7   2     4753.35     3391.84    143.80 o 
   1  -7   2       27.78       27.38      3.52 o 
   2  -7   2     2840.28     2893.84     86.77 o 
   3  -7   2     1272.96     1253.38     37.78 o 
   4  -7   2       21.80       19.70      2.48 o 
   5  -7   2     1182.92     1212.43     42.27 o 
   6  -7   2     1449.56     1418.91     54.17 o 
   7  -7   2      250.86      235.92     10.34 o 
   8  -7   2       71.12       61.45      7.82 o 
   9  -7   2      110.95      129.62     12.21 o 
  -9  -6   2      404.69      396.53     26.37 o 
  -8  -6   2      304.64      286.12     11.57 o 
  -7  -6   2       28.12       38.09      4.03 o 
  -6  -6   2      195.04      218.04      8.52 o 
  -5  -6   2      177.49      172.43      6.41 o 
  -4  -6   2      959.97     1004.70     34.06 o 
  -3  -6   2     4480.48     4376.49    194.93 o 
  -2  -6   2       88.95       65.26      5.15 o 
  -1  -6   2     6409.44     6812.35    235.67 o 
   0  -6   2      434.31      406.89     16.65 o 
   1  -6   2       57.33       61.87      4.57 o 
   2  -6   2      866.14      849.14     25.67 o 
   3  -6   2      978.32      935.61     30.19 o 
   4  -6   2        8.49        9.46      2.06 o 
   5  -6   2      137.43      127.15      5.51 o 
   6  -6   2      272.40      269.81     11.20 o 
   7  -6   2       50.32       59.93     11.18 o 
   8  -6   2     1735.98     1702.80     84.00 o 
   9  -6   2        9.53       12.21      5.87 o 
  10  -6   2       52.28       60.12      7.33 o 
 -10  -5   2       36.06       30.28      6.97 o 
  -9  -5   2      318.38      296.51     14.56 o 
  -8  -5   2       12.58        6.27      3.16 o 
  -7  -5   2      946.54      890.13     34.54 o 
  -6  -5   2     3185.87     3339.65     89.61 o 
  -5  -5   2       72.48       81.64      4.31 o 
  -4  -5   2     1227.82     1197.11     40.97 o 
  -3  -5   2        3.62        0.86      2.38 o 
  -2  -5   2     1037.23     1069.76     55.88 o 
  -1  -5   2     1303.63     1326.20     52.91 o 
   0  -5   2     2904.80     2797.74    159.06 o 
   1  -5   2       28.65       24.06      2.01 o 
   2  -5   2     2039.21     2020.94     60.26 o 
   3  -5   2      554.11      487.69     16.13 o 
   4  -5   2      476.71      493.39     15.17 o 
   5  -5   2     2295.21     2363.51     75.02 o 
   6  -5   2      119.04      118.74      5.42 o 
   7  -5   2     1346.64     1337.70     66.08 o 
   8  -5   2        2.05        7.07      3.73 o 
   9  -5   2      760.47      723.66     44.48 o 
  10  -5   2        2.20        7.84      5.21 o 
 -10  -4   2      236.65      224.51     11.13 o 
  -9  -4   2     2772.06     2798.39    106.52 o 
  -8  -4   2        0.08       -1.87      2.61 o 
  -7  -4   2     1461.48     1494.24     48.20 o 
  -6  -4   2        4.97        6.32      1.99 o 
  -5  -4   2      114.73      117.79      4.39 o 
  -4  -4   2       14.16        8.88      1.95 o 
  -3  -4   2     3203.74     2531.87     95.52 o 
  -2  -4   2     3107.95     3867.05    134.03 o 
  -1  -4   2     5584.88     5912.69    188.91 o 
   0  -4   2     3006.12     3069.03    105.78 o 
   1  -4   2       86.49       94.40      5.31 o 
   2  -4   2     8009.58     7610.15    243.53 o 
   3  -4   2      326.54      381.88     11.77 o 
   4  -4   2     3588.38     3657.01    116.09 o 
   5  -4   2      507.20      534.61     20.57 o 
   6  -4   2     2890.92     2927.97    124.27 o 
   7  -4   2      530.97      531.76     23.04 o 
   8  -4   2     1431.74     1428.73     70.34 o 
   9  -4   2       25.20       21.69      3.63 o 
  10  -4   2      133.11      142.09     10.41 o 
 -11  -3   2        0.70        0.74      7.28 o 
 -10  -3   2      706.66      717.70     31.15 o 
  -9  -3   2       33.45       30.99      3.41 o 
  -8  -3   2      665.02      680.03     26.46 o 
  -7  -3   2       11.37       11.20      2.05 o 
  -6  -3   2     1509.99     1389.06     41.92 o 
  -5  -3   2       91.04       99.08      3.98 o 
  -4  -3   2      778.33     1274.24     44.21 o 
  -3  -3   2     4047.75     3849.75    132.84 o 
  -2  -3   2      250.55      280.52     11.17 o 
  -1  -3   2     7453.85     7645.31    244.80 o 
   0  -3   2     1909.36     2044.93     86.94 o 
   1  -3   2      114.97      135.33      7.10 o 
   2  -3   2     2124.04     2319.48     74.48 o 
   3  -3   2     3603.61     3510.56    121.30 o 
   4  -3   2     2157.78     2392.04     90.86 o 
   5  -3   2     2945.91     2875.42    122.02 o 
   6  -3   2      919.93      964.79     41.08 o 
   7  -3   2      609.53      626.15     26.79 o 
   8  -3   2      205.25      199.55      9.22 o 
   9  -3   2       82.57       82.67      5.14 o 
  10  -3   2      109.11      112.76      6.56 o 
  11  -3   2      108.25       91.80      7.50 o 
 -11  -2   2       44.47       53.42      7.80 o 
 -10  -2   2        1.19        0.76      6.35 o 
  -9  -2   2     1478.96     1487.87     56.76 o 
  -8  -2   2        0.15       -3.96      2.64 o 
  -7  -2   2     1713.58     1680.50     58.33 o 
  -6  -2   2      305.29      231.12      7.53 o 
  -5  -2   2      191.11      228.76      7.37 o 
  -4  -2   2     1191.41     1101.20     35.54 o 
  -3  -2   2     1079.84     1101.31     36.25 o 
  -2  -2   2      273.04      347.89     12.42 o 
  -1  -2   2     5715.64     5928.48    205.09 o 
   0  -2   2     8966.30    10274.50    328.74 o 
   1  -2   2     4932.99     4802.23    153.50 o 
   2  -2   2    47954.02    43113.60   1821.17 o 
   3  -2   2       18.86       17.72      1.72 o 
   4  -2   2    11172.63    11680.58    699.88 o 
   5  -2   2     1896.38     2009.59    120.58 o 
   6  -2   2      201.71      183.67     11.41 o 
   7  -2   2      236.75      245.89     12.42 o 
   8  -2   2      214.15      207.44      9.22 o 
   9  -2   2      614.57      590.28     25.35 o 
  10  -2   2      275.74      266.42     13.75 o 
  11  -2   2      923.76      865.34     52.47 o 
 -11  -1   2       41.87       32.25      6.68 o 
 -10  -1   2      725.81      706.79     43.83 o 
  -9  -1   2       44.53       38.57      4.79 o 
  -8  -1   2        2.81       -1.65      2.15 o 
  -7  -1   2      459.77      406.76     13.59 o 
  -6  -1   2     1963.58     1975.21     59.33 o 
  -5  -1   2      423.43      479.78     13.10 o 
  -4  -1   2     1671.29     1619.57     45.77 o 
  -3  -1   2     8516.61     7722.50    216.91 o 
  -2  -1   2      181.39      168.69      6.19 o 
  -1  -1   2     8027.43     8963.87    268.42 o 
   0  -1   2     3176.77     3165.51    151.41 o 
   1  -1   2      242.38      269.58      8.31 o 
   6  -1   2      274.11      276.35     16.95 o 
   7  -1   2      795.90      837.45     71.44 o 
   8  -1   2     1489.54     1453.46     61.64 o 
   9  -1   2      358.21      359.90     15.67 o 
  10  -1   2      213.47      221.40     10.20 o 
  11  -1   2       24.42       25.81      4.72 o 
 -11   0   2       57.76       53.40      7.50 o 
 -10   0   2      115.24      104.26      6.28 o 
  -9   0   2     1683.27     1720.24     84.71 o 
  -8   0   2      615.06      648.25     28.11 o 
  -7   0   2      389.24      374.55     13.42 o 
  -6   0   2     1714.87     1556.03     53.94 o 
  -5   0   2      246.61      290.51      9.08 o 
  -4   0   2     5592.24     5578.03    167.11 o 
  -3   0   2     1455.81     1531.36     53.06 o 
  -2   0   2     1820.34     1406.37     60.32 o 
  -1   0   2      117.53       75.66      4.09 o 
   0   0   2      514.26      391.76     33.65 o 
   1   0   2      297.14      328.59      9.98 o 
   2   0   2     4029.20     3981.23    239.70 o 
   3   0   2       72.09       76.98      4.89 o 
   4   0   2      623.76      668.53     40.41 o 
   5   0   2     3705.16     3774.53    226.18 o 
   6   0   2       35.90       35.81      2.18 o 
   7   0   2     1190.59     1199.14     51.04 o 
   8   0   2      735.63      788.05     33.65 o 
   9   0   2       15.21        9.99      2.93 o 
  10   0   2        0.49        3.06      3.27 o 
  11   0   2      336.52      345.52     22.16 o 
 -11   1   2       17.28       13.03      6.17 o 
 -10   1   2     1082.28     1092.39     54.28 o 
  -9   1   2       10.04       10.38      3.90 o 
  -8   1   2      173.37      184.04      9.10 o 
  -7   1   2     1698.14     1697.19     58.89 o 
  -6   1   2        4.99        4.79      1.70 o 
  -5   1   2      460.96      450.05     14.78 o 
  -4   1   2     1141.03     1191.73     35.81 o 
  -3   1   2       45.81       41.60      1.84 o 
  -2   1   2      974.57      912.24     37.48 o 
  -1   1   2    10054.36     5746.27    198.82 o 
   0   1   2      643.84      600.90     43.70 o 
   1   1   2     2544.55     2385.59     99.28 o 
   2   1   2    16022.05    16135.75    483.56 o 
   3   1   2      140.76      128.47      4.76 o 
   4   1   2     2645.24     2539.01    107.68 o 
   5   1   2      359.56      332.57     14.52 o 
   6   1   2     1290.86     1475.92     62.80 o 
   7   1   2      175.31      179.26      8.41 o 
   8   1   2     1083.49     1104.16     47.24 o 
   9   1   2       28.69       29.37      4.16 o 
  10   1   2      869.50      936.80     57.03 o 
  11   1   2      159.67      134.85     10.26 o 
 -11   2   2        6.17        6.59      6.02 o 
 -10   2   2      683.51      681.86     42.37 o 
  -9   2   2      692.63      682.47     34.33 o 
  -8   2   2      558.86      572.90     24.95 o 
  -7   2   2      255.84      262.29      9.68 o 
  -6   2   2     2137.50     2048.92     71.12 o 
  -5   2   2      119.76      154.44      5.16 o 
  -4   2   2     6510.21     5807.30    172.91 o 
  -3   2   2     1450.39     1580.74     54.82 o 
  -2   2   2     4903.43     4443.89    137.09 o 
  -1   2   2      253.10      221.59     16.70 o 
   0   2   2     4787.93     4661.01    191.39 o 
   1   2   2     7315.81     6959.00    239.09 o 
   2   2   2     9933.97    10741.17    343.28 o 
   3   2   2     1065.81     1035.77     33.50 o 
   4   2   2      352.57      391.27     12.87 o 
   5   2   2     4923.74     4663.60    161.38 o 
   6   2   2       18.06       18.83      1.87 o 
   7   2   2     1284.19     1287.26     54.96 o 
   8   2   2      126.33      134.20      7.88 o 
   9   2   2        6.42        3.84      3.99 o 
  10   2   2      194.13      188.76     13.85 o 
  11   2   2      376.33      407.46     26.23 o 
 -11   3   2        3.52       -3.00      6.19 o 
 -10   3   2        9.48       12.73      5.99 o 
  -9   3   2     1315.21     1279.02     63.33 o 
  -8   3   2        0.22       -1.60      3.63 o 
  -7   3   2     4533.63     4414.13    152.66 o 
  -6   3   2       36.12       40.56      2.61 o 
  -5   3   2     1410.35     1454.47     43.73 o 
  -4   3   2      441.60      402.67     11.65 o 
  -3   3   2      188.55      154.36      4.81 o 
  -2   3   2      296.01      294.06      8.08 o 
  -1   3   2     3543.85     2387.31    107.74 o 
   0   3   2     1897.00     1829.05     80.10 o 
   1   3   2     2439.66     2829.75     97.40 o 
   2   3   2     7031.29     6550.40    232.71 o 
   3   3   2      186.26      221.90      7.74 o 
   4   3   2     4122.60     4126.61    123.19 o 
   5   3   2      512.94      524.75     16.01 o 
   6   3   2        0.25        7.27      2.18 o 
   7   3   2      632.51      615.26     21.76 o 
   8   3   2      549.69      549.04     27.94 o 
   9   3   2       17.16       19.59      4.61 o 
  10   3   2      642.97      631.75     39.27 o 
 -11   4   2       44.72       47.10      7.50 o 
 -10   4   2      634.07      643.91     40.09 o 
  -9   4   2      139.41      139.45      8.78 o 
  -8   4   2      159.09      173.30      8.70 o 
  -7   4   2      188.83      191.05      7.67 o 
  -6   4   2      164.44      149.61      5.31 o 
  -5   4   2      417.89      455.35     13.21 o 
  -4   4   2     5269.69     4870.49    145.27 o 
  -3   4   2     1047.39     1095.67     36.77 o 
  -2   4   2       10.70        8.08      1.59 o 
  -1   4   2     6510.13     5900.04    249.69 o 
   0   4   2     1250.00     1393.59     53.22 o 
   1   4   2     6037.48     5794.90    218.36 o 
   2   4   2      241.01      232.90     10.22 o 
   3   4   2        0.87       -0.27      1.71 o 
   4   4   2        4.19        2.18      1.75 o 
   5   4   2     2873.92     2772.53     82.98 o 
   6   4   2      190.82      203.21      6.97 o 
   7   4   2      992.71     1012.64     38.96 o 
   8   4   2     1470.33     1467.62     55.98 o 
   9   4   2      209.83      221.46     16.30 o 
  10   4   2     1100.45     1073.77     65.83 o 
 -10   5   2       98.77       80.90      8.80 o 
  -9   5   2      514.46      564.26     28.44 o 
  -8   5   2     2461.95     2390.52     82.18 o 
  -7   5   2     1009.69      956.20     33.35 o 
  -6   5   2      312.27      317.14      9.60 o 
  -5   5   2     1091.79     1106.56     31.36 o 
  -4   5   2     2241.03     2242.70     67.12 o 
  -3   5   2       93.21      112.34      4.23 o 
  -2   5   2     2890.02     2764.20     94.96 o 
  -1   5   2      276.03      256.68     11.37 o 
   0   5   2       26.17       29.37      2.26 o 
   1   5   2     2108.20     2439.31     84.39 o 
   2   5   2     7184.99     7666.47    245.70 o 
   3   5   2      155.48      146.66      5.41 o 
   4   5   2     2117.48     2116.48     63.37 o 
   5   5   2     3104.49     3154.22    100.86 o 
   6   5   2     3584.02     3482.75    111.66 o 
   7   5   2     3980.84     3853.12    133.34 o 
   8   5   2      274.58      279.23     12.06 o 
   9   5   2       18.16       23.24      3.82 o 
  10   5   2      121.14      147.03     12.70 o 
 -10   6   2      123.94      160.63     12.71 o 
  -9   6   2       53.72       49.51      9.45 o 
  -8   6   2      139.90      158.82      6.80 o 
  -7   6   2     2252.14     2149.42     73.88 o 
  -6   6   2      645.24      653.53     21.24 o 
  -5   6   2      249.52      235.69      8.73 o 
  -4   6   2       84.12       90.18      3.88 o 
  -3   6   2      514.69      524.18     16.38 o 
  -2   6   2     2630.82     3173.22    101.70 o 
  -1   6   2     1149.83      878.60     37.16 o 
   0   6   2       17.13       14.02      2.44 o 
   1   6   2     3029.81     2958.42     94.34 o 
   2   6   2     1740.85     1409.54     53.51 o 
   3   6   2        3.18        1.46      2.46 o 
   4   6   2     9852.17     9154.46    273.43 o 
   5   6   2      295.39      310.96     10.40 o 
   6   6   2      387.50      393.92     16.23 o 
   7   6   2      367.23      385.26     13.48 o 
   8   6   2      345.06      347.83     14.66 o 
   9   6   2      110.13      101.28      7.45 o 
  -9   7   2       24.44       32.35      3.96 o 
  -8   7   2      340.43      345.18     14.41 o 
  -7   7   2      729.54      774.36     30.34 o 
  -6   7   2      275.87      295.21     11.59 o 
  -5   7   2        1.30        3.73      3.11 o 
  -4   7   2     1103.37     1042.10     42.00 o 
  -3   7   2        2.87        1.43      2.33 o 
  -2   7   2     2267.92     2203.06     66.05 o 
  -1   7   2     1103.95     1291.50     49.72 o 
   0   7   2      107.85      103.85      5.11 o 
   1   7   2      356.75      354.48     13.50 o 
   2   7   2       38.64       33.33      3.37 o 
   3   7   2       37.72       41.42      3.45 o 
   4   7   2     1882.57     2022.50     65.00 o 
   5   7   2     3126.68     3201.62    123.95 o 
   6   7   2       61.81       66.12      4.79 o 
   7   7   2      894.33      917.21     32.64 o 
   8   7   2       63.91       57.89      8.19 o 
  -8   8   2       78.52       87.59     10.60 o 
  -7   8   2      916.40      935.12     40.67 o 
  -6   8   2      117.86      115.82      5.90 o 
  -5   8   2     1149.08     1077.39     38.04 o 
  -4   8   2      578.29      584.86     19.56 o 
  -3   8   2       46.04       56.61      3.45 o 
  -2   8   2      612.39      658.87     20.61 o 
  -1   8   2     2874.55     2651.74    138.30 o 
   0   8   2        0.99        1.62      3.06 o 
   1   8   2      973.60     1003.61     50.52 o 
   2   8   2     3426.29     3988.43    151.95 o 
   3   8   2       36.75       40.45      3.80 o 
   4   8   2     2904.18     2694.17     86.73 o 
   5   8   2       12.57        8.86      4.22 o 
   6   8   2      257.66      239.42     12.61 o 
   7   8   2      118.32      107.55      8.55 o 
  -7   9   2       11.43        2.94      7.37 o 
  -6   9   2       51.06       52.57      5.67 o 
  -5   9   2        5.12        2.71      4.16 o 
  -4   9   2     1019.12      944.55     33.59 o 
  -3   9   2      122.08      102.26      5.39 o 
  -2   9   2     1432.08     1458.54     53.09 o 
  -1   9   2     1162.98     1219.46     55.91 o 
   0   9   2       65.37       64.64      6.78 o 
   1   9   2      760.83      788.14     24.54 o 
   2   9   2        4.83       -5.43      3.62 o 
   3   9   2       20.38       19.80      4.14 o 
   4   9   2        9.01        3.59      4.60 o 
   5   9   2      235.36      243.85     19.44 o 
   6   9   2       18.53       27.38      7.57 o 
  -6  10   2       31.33       22.90      8.31 o 
  -5  10   2     1001.88      993.74     50.20 o 
  -4  10   2      359.32      399.22     22.71 o 
  -3  10   2       55.35       51.06      6.61 o 
  -2  10   2      279.86      278.16     15.37 o 
  -1  10   2      110.23      117.47      6.80 o 
   0  10   2      282.17      302.04     10.96 o 
   1  10   2       41.16       41.13      4.64 o 
   2  10   2      707.74      735.42     26.81 o 
   3  10   2       11.88       13.28      7.15 o 
   4  10   2     1896.28     1855.05     92.25 o 
   5  10   2      241.48      225.20     14.54 o 
  -4  11   2      166.43      175.10     15.48 o 
  -3  11   2      193.89      206.04     13.75 o 
  -2  11   2      268.46      272.90     16.74 o 
  -1  11   2      517.29      576.34     31.40 o 
   0  11   2      237.90      227.98     18.74 o 
   1  11   2     1550.93     1683.20    103.31 o 
   2  11   2        6.15       -1.25      9.61 o 
   3  11   2      779.41      823.98     52.80 o 
  -3 -11   3       23.20       13.83     10.26 o 
  -2 -11   3      687.00      654.92     42.69 o 
  -1 -11   3      637.61      606.79     32.55 o 
   0 -11   3        3.13        2.81     12.05 o 
   1 -11   3      367.40      352.74     21.26 o 
   2 -11   3      659.33      600.22     31.93 o 
   3 -11   3      610.48      573.04     37.97 o 
   4 -11   3      339.81      327.15     23.79 o 
  -5 -10   3      770.31      776.36     40.54 o 
  -4 -10   3      379.47      380.00     19.01 o 
  -3 -10   3      166.01      172.62      8.46 o 
  -2 -10   3       61.39       65.41      4.94 o 
  -1 -10   3      100.83      114.25      6.20 o 
   0 -10   3       83.96       98.54      8.19 o 
   1 -10   3      410.64      440.54     17.02 o 
   2 -10   3     1235.55     1278.04     41.12 o 
   3 -10   3      306.18      296.55     15.09 o 
   4 -10   3     1725.88     1752.55     75.36 o 
   5 -10   3        1.11       -0.23      8.07 o 
   6 -10   3      281.05      298.90     21.48 o 
  -7  -9   3      124.59      123.07     14.06 o 
  -6  -9   3       51.02       51.32      7.92 o 
  -5  -9   3      181.64      194.45     17.63 o 
  -4  -9   3       46.61       49.92      4.62 o 
  -3  -9   3      138.47      133.84      6.08 o 
  -2  -9   3      188.75      169.94      7.68 o 
  -1  -9   3      510.80      520.13     16.78 o 
   0  -9   3      573.45      638.70     24.57 o 
   1  -9   3     5114.36     5306.64    169.52 o 
   2  -9   3      108.95       96.26      4.51 o 
   3  -9   3     1363.93     1391.09     48.70 o 
   4  -9   3      320.29      372.43     16.27 o 
   5  -9   3      213.80      201.14      9.64 o 
   6  -9   3      619.41      594.29     26.66 o 
   7  -9   3      242.22      229.57     13.38 o 
  -8  -8   3       18.76       11.06      7.86 o 
  -7  -8   3      468.74      493.16     26.69 o 
  -6  -8   3      347.16      326.76     13.35 o 
  -5  -8   3      366.90      389.01     14.11 o 
  -4  -8   3     1371.22     1434.81     50.11 o 
  -3  -8   3      293.39      299.44     13.61 o 
  -2  -8   3     3034.71     2478.56     94.73 o 
  -1  -8   3      480.46      521.77     20.16 o 
   0  -8   3      392.66      400.44     14.03 o 
   1  -8   3      195.38      200.92      7.48 o 
   2  -8   3       22.88       19.01      2.58 o 
   3  -8   3        9.08       13.08      3.02 o 
   4  -8   3      403.13      388.22     15.95 o 
   5  -8   3       65.60       71.46      4.29 o 
   6  -8   3      216.74      209.38      9.62 o 
   7  -8   3      750.15      769.22     33.46 o 
   8  -8   3       33.86       20.08      7.65 o 
  -9  -7   3        1.79       -7.66      7.80 o 
  -8  -7   3      439.14      443.08     20.79 o 
  -7  -7   3      112.37      140.06      6.40 o 
  -6  -7   3     1378.63     1303.09     45.72 o 
  -5  -7   3     1504.72     1339.80     52.07 o 
  -4  -7   3       79.68       94.82      4.78 o 
  -3  -7   3     1184.23     1234.52     39.87 o 
  -2  -7   3      244.64      237.48     13.85 o 
  -1  -7   3      115.38      117.72      4.84 o 
   0  -7   3       58.48       58.08      4.68 o 
   1  -7   3     2247.86     2303.26     73.76 o 
   2  -7   3       43.10       50.10      3.16 o 
   3  -7   3     1945.16     1918.20     61.10 o 
   4  -7   3     1115.29     1105.76     33.57 o 
   5  -7   3       46.85       51.09      5.56 o 
   6  -7   3     2902.61     2903.44    110.36 o 
   7  -7   3      111.88      116.72      8.99 o 
   8  -7   3        2.03        3.46      6.19 o 
   9  -7   3        6.04        4.09      6.35 o 
  -9  -6   3      120.76      107.00     10.23 o 
  -8  -6   3     2298.42     2265.29    105.64 o 
  -7  -6   3      280.89      264.66     11.03 o 
  -6  -6   3      626.23      645.07     18.95 o 
  -5  -6   3      697.28      729.45     22.53 o 
  -4  -6   3      679.59      755.45     25.23 o 
  -3  -6   3       59.34       61.34      4.09 o 
  -2  -6   3     3149.45     3338.13    115.62 o 
  -1  -6   3      103.08      101.72      5.48 o 
   0  -6   3     4941.26     3629.96    137.93 o 
   1  -6   3     1931.29     1662.89     66.47 o 
   2  -6   3      227.41      237.70      7.98 o 
   3  -6   3     1994.87     2083.58     66.67 o 
   4  -6   3      385.70      398.35     12.50 o 
   5  -6   3        1.46        1.59      2.41 o 
   6  -6   3      114.38      111.86      5.42 o 
   7  -6   3      864.94      924.88     39.14 o 
   8  -6   3       42.27       39.00      4.87 o 
   9  -6   3      154.79      163.20     12.06 o 
 -10  -5   3       34.87       27.84      6.96 o 
  -9  -5   3      149.61      148.54      8.45 o 
  -8  -5   3      785.30      714.58     25.71 o 
  -7  -5   3      761.23      824.68     29.29 o 
  -6  -5   3       66.14       58.23      3.60 o 
  -5  -5   3     3507.06     3313.49    124.54 o 
  -4  -5   3      152.57      160.54      7.15 o 
  -3  -5   3     3352.91     3490.44    121.08 o 
  -2  -5   3     6894.10     7419.71    284.49 o 
  -1  -5   3      197.31      199.31      9.30 o 
   0  -5   3     1591.98     1582.04     60.91 o 
   1  -5   3     1062.85      928.85     31.39 o 
   2  -5   3        1.35        2.16      1.71 o 
   3  -5   3       14.60       12.68      1.78 o 
   4  -5   3     5271.78     5368.76    160.67 o 
   5  -5   3        7.25        9.07      1.90 o 
   6  -5   3     1947.16     1871.78     79.62 o 
   7  -5   3       48.78       51.74      4.61 o 
   8  -5   3        3.75        4.95      3.67 o 
   9  -5   3       64.44       69.62      6.68 o 
  10  -5   3       59.05       51.23      6.02 o 
 -10  -4   3      463.31      458.28     20.89 o 
  -9  -4   3     1158.41     1173.18     45.01 o 
  -8  -4   3     2783.00     2651.18     91.92 o 
  -7  -4   3       86.60       90.52      4.66 o 
  -6  -4   3     1343.20     1366.89     41.21 o 
  -5  -4   3      204.44      205.74      6.69 o 
  -4  -4   3      171.32      162.58     10.26 o 
  -3  -4   3     2357.31     2109.58    158.55 o 
  -2  -4   3     2840.83     3069.34     98.57 o 
  -1  -4   3        0.18        0.37      1.58 o 
   0  -4   3     3758.20     3763.12    171.47 o 
   1  -4   3      790.40      738.92     25.97 o 
   2  -4   3       49.94       47.25      2.39 o 
   3  -4   3     5528.85     5259.97    156.94 o 
   4  -4   3     1789.35     1845.14     64.04 o 
   5  -4   3      742.02      722.65     31.11 o 
   6  -4   3      383.83      434.97     18.90 o 
   7  -4   3     2652.98     2641.61    112.11 o 
   8  -4   3      109.80      115.68      6.82 o 
   9  -4   3      327.02      309.45     15.97 o 
  10  -4   3       54.94       65.24      6.02 o 
 -11  -3   3     1184.98     1139.39     69.91 o 
 -10  -3   3       73.14       68.56      5.17 o 
  -9  -3   3      834.90      805.65     31.37 o 
  -8  -3   3       21.07       19.47      2.73 o 
  -7  -3   3       16.97       18.14      2.31 o 
  -6  -3   3      304.69      302.74     10.37 o 
  -5  -3   3     3554.92     3296.11     98.30 o 
  -4  -3   3      193.80      207.31      6.52 o 
  -3  -3   3     5683.01     6082.00    210.52 o 
  -2  -3   3    15427.92    18367.32    771.71 o 
  -1  -3   3        5.02        5.47      1.30 o 
   0  -3   3    14285.66    13853.83   1103.12 o 
   1  -3   3       45.00       40.93      2.19 o 
   2  -3   3        3.67        1.56      1.24 o 
   3  -3   3        3.59        5.42      1.48 o 
   4  -3   3    34837.39    34593.40   1464.50 o 
   5  -3   3      183.77      199.44      8.99 o 
   6  -3   3     4375.66     4481.68    190.00 o 
   7  -3   3     1074.88     1098.71     46.78 o 
   8  -3   3       30.17       37.10      2.53 o 
   9  -3   3     1961.61     1919.14     94.11 o 
  10  -3   3        8.55        6.22      3.58 o 
 -11  -2   3        0.26        5.67      7.33 o 
 -10  -2   3      381.10      348.51     16.08 o 
  -9  -2   3        1.67        6.61      3.03 o 
  -8  -2   3      859.08      817.73     31.49 o 
  -7  -2   3      179.57      213.54      7.20 o 
  -6  -2   3     1100.86     1128.35     34.10 o 
  -5  -2   3     4646.52     4297.28    137.47 o 
  -4  -2   3     1296.96     1509.26     52.54 o 
  -3  -2   3    13318.29    14574.19    508.16 o 
  -2  -2   3      154.85      157.73      5.57 o 
  -1  -2   3        3.07        1.45      1.12 o 
   0  -2   3     4888.65     5209.25    197.30 o 
   1  -2   3    23580.21    21590.01    685.78 o 
   2  -2   3     6126.58     6434.39    192.91 o 
   3  -2   3     5585.27     5514.12    233.90 o 
   4  -2   3       12.77       13.01      2.07 o 
   5  -2   3     3044.79     3205.84    192.28 o 
   9  -2   3       13.23       15.21      4.15 o 
  10  -2   3       15.23       14.30      3.26 o 
  11  -2   3       27.88       34.92      4.56 o 
 -11  -1   3      848.31      868.80     53.77 o 
 -10  -1   3       19.98       18.21      6.19 o 
  -9  -1   3      383.21      376.51     15.03 o 
  -8  -1   3     1289.28     1311.76     45.85 o 
  -7  -1   3       35.71       40.61      2.34 o 
  -6  -1   3     3155.62     3093.11     82.83 o 
  -5  -1   3     1012.25      990.01     29.78 o 
  -4  -1   3      263.92      305.65      9.74 o 
  -3  -1   3      440.43      465.68     22.96 o 
  -2  -1   3     2934.63     2126.94     90.22 o 
  -1  -1   3    12396.71    13298.26    661.53 o 
   0  -1   3     8341.90     5859.80    247.21 o 
   1  -1   3      121.36      119.92      3.89 o 
   2  -1   3     1598.46     1817.35     63.03 o 
   3  -1   3     5270.74     5659.10    339.59 o 
   9  -1   3     2338.20     2265.39    136.23 o 
  10  -1   3       86.91       82.05      6.19 o 
  11  -1   3       36.36       36.40      4.72 o 
 -11   0   3      121.71      124.68     10.75 o 
 -10   0   3       17.07       18.31      4.26 o 
  -9   0   3      193.98      200.44      8.77 o 
  -8   0   3      716.31      722.69     25.56 o 
  -7   0   3       14.67       16.96      2.30 o 
  -6   0   3      868.96      868.39     26.25 o 
  -5   0   3     5204.51     4996.29    148.94 o 
  -4   0   3       95.56      102.67      4.10 o 
  -3   0   3     6374.59     5994.85    264.20 o 
  -2   0   3        1.99        5.52      1.50 o 
  -1   0   3      180.20      186.00      8.45 o 
   0   0   3     4174.07     4510.02    133.32 o 
   1   0   3      447.50      480.40     15.50 o 
   2   0   3     9059.33     8995.78    311.09 o 
   3   0   3     2167.90     2174.53    130.36 o 
   4   0   3     3097.89     3347.29    200.59 o 
   5   0   3       85.38       69.92      4.89 o 
   6   0   3     4376.87     4500.50    269.52 o 
   7   0   3        2.75        5.96      1.72 o 
   8   0   3      490.24      494.70     21.20 o 
   9   0   3       49.99       48.31      3.73 o 
  10   0   3       82.54       88.92      6.29 o 
  11   0   3       16.53       15.90      4.56 o 
 -11   1   3     1490.91     1514.45     92.07 o 
 -10   1   3       44.12       35.92     13.14 o 
  -9   1   3      133.52      138.95      8.52 o 
  -8   1   3     2025.34     1998.19     69.43 o 
  -7   1   3      260.82      247.13      9.28 o 
  -6   1   3     3581.73     3599.32    107.89 o 
  -5   1   3      814.81      868.91     26.13 o 
  -4   1   3       53.01       40.32      2.04 o 
  -3   1   3     3559.76     3691.95    127.82 o 
  -2   1   3     3313.04     3383.21    117.10 o 
  -1   1   3      562.90      603.45     18.24 o 
   0   1   3      924.10     1076.00     40.65 o 
   1   1   3     7696.35     9175.61    293.53 o 
   2   1   3     2750.77     2804.66     83.70 o 
   3   1   3     1703.24     1588.52     55.19 o 
   4   1   3      319.27      314.26     13.60 o 
   5   1   3      576.22      476.38     20.51 o 
   6   1   3       65.37       78.95      4.14 o 
   7   1   3      167.45      180.82      8.53 o 
   8   1   3      407.44      435.17     19.13 o 
   9   1   3     1066.72     1120.08     55.26 o 
  10   1   3       94.41       95.84      7.65 o 
  11   1   3      137.93      149.26     10.75 o 
 -11   2   3      307.36      317.62     21.51 o 
 -10   2   3        5.90        4.49      5.70 o 
  -9   2   3      605.73      629.92     31.93 o 
  -8   2   3       24.58       32.07      2.76 o 
  -7   2   3        2.00        0.76      2.19 o 
  -6   2   3        1.88        1.21      1.42 o 
  -5   2   3      686.11      620.51     18.80 o 
  -4   2   3       52.53       50.13      2.39 o 
  -3   2   3     5695.23     5807.19    172.35 o 
  -2   2   3     1412.39     1357.33     53.05 o 
  -1   2   3     1634.45     1718.27     54.87 o 
   0   2   3    23053.11    25871.01    981.21 o 
   1   2   3        5.71        7.58      1.15 o 
   2   2   3     1619.41     1567.05     54.16 o 
   3   2   3      904.55      909.55     27.36 o 
   4   2   3      196.30      201.41      7.46 o 
   5   2   3        8.75       11.18      1.96 o 
   6   2   3     2284.73     2259.70     95.98 o 
   7   2   3       12.99       20.70      3.39 o 
   8   2   3     3673.23     3613.50    177.13 o 
   9   2   3      700.63      718.43     35.92 o 
  10   2   3       21.03       21.16      5.37 o 
 -11   3   3       18.47       23.27      8.53 o 
 -10   3   3       48.93       53.11      8.07 o 
  -9   3   3       48.52       54.35      5.59 o 
  -8   3   3     1889.54     1852.78     70.70 o 
  -7   3   3      344.43      353.03     12.95 o 
  -6   3   3    11227.22    10980.54    327.49 o 
  -5   3   3     1212.99     1209.68     36.34 o 
  -4   3   3     1001.46     1000.31     29.83 o 
  -3   3   3     3271.15     3203.49     89.53 o 
  -2   3   3     1885.50     1902.64     59.86 o 
  -1   3   3     1130.62     1201.98     38.25 o 
   0   3   3     3652.54     3901.82    125.00 o 
   1   3   3      880.86      838.41     29.23 o 
   2   3   3      422.54      505.52     16.50 o 
   3   3   3    10032.56     9625.89    330.97 o 
   4   3   3      328.63      352.02     10.98 o 
   5   3   3     1882.11     1775.79     53.37 o 
   6   3   3     1613.02     1545.01     53.72 o 
   7   3   3        1.70       -0.84      2.22 o 
   8   3   3       55.29       45.63      5.54 o 
   9   3   3      876.51      887.62     44.44 o 
  10   3   3        0.17       -1.84      5.87 o 
 -10   4   3       12.42       15.48      6.35 o 
  -9   4   3     1304.55     1313.28     65.28 o 
  -8   4   3      738.22      737.75     28.65 o 
  -7   4   3      653.19      652.59     23.14 o 
  -6   4   3     1016.22      995.21     28.22 o 
  -5   4   3     1084.28     1025.43     30.78 o 
  -4   4   3      847.45      819.34     23.12 o 
  -3   4   3     2020.56     1812.44     57.51 o 
  -2   4   3     2865.36     3017.64     93.81 o 
  -1   4   3        2.60        5.62      1.58 o 
   0   4   3    33195.40    34852.39   1471.18 o 
   1   4   3     1232.07     1198.47     54.82 o 
   2   4   3     6478.31     6843.02    235.61 o 
   3   4   3     1782.15     1917.36     61.37 o 
   4   4   3        0.73        0.16      1.31 o 
   5   4   3     1074.40     1062.54     32.00 o 
   6   4   3     2920.93     2986.36     89.56 o 
   7   4   3      483.76      496.74     19.49 o 
   8   4   3      604.94      607.59     23.66 o 
   9   4   3      102.03       99.57      9.13 o 
  10   4   3       17.72       17.56      6.82 o 
 -10   5   3      128.71      130.04     11.41 o 
  -9   5   3      125.34      120.06      8.87 o 
  -8   5   3     1059.05     1069.76     37.02 o 
  -7   5   3      119.78      101.36      4.40 o 
  -6   5   3     4212.11     4242.81    118.92 o 
  -5   5   3      147.75      143.38      5.27 o 
  -4   5   3       35.83       39.09      3.08 o 
  -3   5   3     4121.49     3971.07    125.71 o 
  -2   5   3      914.98     1150.74     41.95 o 
  -1   5   3     4876.43     4952.55    187.07 o 
   0   5   3     1057.89     1147.03     73.34 o 
   1   5   3        5.20        1.86      1.94 o 
   2   5   3      398.38      440.30     17.31 o 
   3   5   3     1524.89     1628.70     49.15 o 
   4   5   3      216.28      214.50      7.45 o 
   5   5   3     2374.53     2390.87     76.92 o 
   6   5   3       20.30       24.09      3.14 o 
   7   5   3       18.80       10.92      3.45 o 
   8   5   3      929.52      916.68     35.57 o 
   9   5   3        9.03        9.45      3.79 o 
 -10   6   3        2.48       13.37      7.82 o 
  -9   6   3     1014.54     1102.98     41.82 o 
  -8   6   3      157.01      145.26      6.50 o 
  -7   6   3      383.45      366.12     12.60 o 
  -6   6   3     1290.68     1248.05     40.12 o 
  -5   6   3      266.41      257.84      8.83 o 
  -4   6   3     5316.16     4750.13    163.09 o 
  -3   6   3      277.12      286.68      8.90 o 
  -2   6   3       33.13       29.02      3.02 o 
  -1   6   3      356.68      387.18     14.57 o 
   0   6   3     6357.51     7042.02    224.50 o 
   1   6   3      250.12      264.06     11.91 o 
   2   6   3     1472.26     1468.06     50.54 o 
   3   6   3     3566.70     3532.81    133.50 o 
   4   6   3     1083.09     1039.71     33.87 o 
   5   6   3     4882.70     4718.02    159.52 o 
   6   6   3     1823.74     1918.62     66.33 o 
   7   6   3        8.66       16.09      3.95 o 
   8   6   3      151.56      166.66      8.05 o 
   9   6   3      528.59      530.02     27.12 o 
  -9   7   3      488.83      453.10     20.60 o 
  -8   7   3      438.39      434.08     17.76 o 
  -7   7   3      208.21      202.02      9.52 o 
  -6   7   3      177.01      191.97     13.94 o 
  -5   7   3       49.28       54.61      4.13 o 
  -4   7   3      749.04      705.17     34.23 o 
  -3   7   3     4216.81     4653.00    147.74 o 
  -2   7   3        5.89        6.52      2.58 o 
  -1   7   3     2264.61     2402.76     74.40 o 
   0   7   3     1556.21     1693.75     54.58 o 
   1   7   3        1.35       -1.46      2.68 o 
   2   7   3     1437.27     1514.68     52.84 o 
   3   7   3      209.50      217.63      8.67 o 
   4   7   3      314.73      325.11     11.74 o 
   5   7   3      628.47      593.21     21.54 o 
   6   7   3      605.36      590.25     21.35 o 
   7   7   3      155.65      152.41      7.98 o 
   8   7   3     1388.91     1348.08     82.29 o 
  -8   8   3       35.57       38.38     17.05 o 
  -7   8   3        0.19       -1.94      4.92 o 
  -6   8   3      659.02      666.98     26.63 o 
  -5   8   3      105.90       96.55      5.62 o 
  -4   8   3     2327.44     2404.99     77.25 o 
  -3   8   3      204.91      226.10      9.66 o 
  -2   8   3       15.31       12.44      3.00 o 
  -1   8   3      960.74     1016.85     36.06 o 
   0   8   3      391.76      377.26     15.11 o 
   1   8   3       99.76       92.72      5.28 o 
   2   8   3     2140.70     2265.70     88.53 o 
   3   8   3     1883.97     1789.65     70.72 o 
   4   8   3       46.89       32.23      4.48 o 
   5   8   3     2350.91     2350.71     81.44 o 
   6   8   3       19.78       18.59      5.41 o 
   7   8   3      420.88      410.69     27.53 o 
  -7   9   3     1275.42     1182.93     79.27 o 
  -6   9   3      115.94      108.96      7.57 o 
  -5   9   3       36.95       39.66      4.76 o 
  -4   9   3      305.95      290.56     12.00 o 
  -3   9   3     1477.93     1491.92     57.93 o 
  -2   9   3       38.75       39.35      3.87 o 
  -1   9   3      800.80      815.72     26.34 o 
   0   9   3     1861.15     1980.55     64.18 o 
   1   9   3       31.73       21.66      3.88 o 
   2   9   3     1302.15     1369.43     46.38 o 
   3   9   3      125.17      120.96      6.21 o 
   4   9   3      771.27      817.69     32.19 o 
   5   9   3      370.90      345.10     19.93 o 
   6   9   3       63.50       66.66     24.43 o 
  -6  10   3     1187.07     1174.76     72.35 o 
  -5  10   3       11.02        0.81      7.42 o 
  -4  10   3      747.23      708.33     36.95 o 
  -3  10   3      694.42      777.47     40.18 o 
  -2  10   3       84.72       78.73      5.93 o 
  -1  10   3      655.73      733.50     24.62 o 
   0  10   3        4.67        0.22      4.23 o 
   1  10   3      103.79      112.02      5.93 o 
   2  10   3      298.53      295.49     13.90 o 
   3  10   3       95.84       90.89      9.21 o 
   4  10   3      114.96      135.69     12.32 o 
   5  10   3      708.60      760.03     39.82 o 
  -4  11   3      504.15      502.58     41.71 o 
  -3  11   3      249.96      222.60     24.88 o 
  -2  11   3       78.56       70.82     17.56 o 
  -1  11   3       40.54       33.69     10.59 o 
   0  11   3      217.69      234.09     57.15 o 
   1  11   3        0.57      -13.66      9.11 o 
   2  11   3     1880.05     1899.93    223.30 o 
  -3 -11   4      568.92      546.74     36.83 o 
  -2 -11   4      101.69      115.34     17.28 o 
  -1 -11   4      506.85      590.65     35.47 o 
   0 -11   4      549.18      589.64     31.84 o 
   1 -11   4      159.63      163.50     12.05 o 
   2 -11   4      501.87      507.07     27.58 o 
   3 -11   4      225.17      235.73     18.41 o 
   4 -11   4      171.15      177.93     15.32 o 
  -5 -10   4       73.33       81.84      9.37 o 
  -4 -10   4     1571.73     1625.86     91.60 o 
  -3 -10   4      559.22      559.55     27.69 o 
  -2 -10   4        2.99        1.66      4.05 o 
  -1 -10   4      847.04      865.11     42.50 o 
   0 -10   4       27.55       26.95      4.43 o 
   1 -10   4      161.88      168.89      9.15 o 
   2 -10   4      310.62      308.11     13.80 o 
   3 -10   4     1399.68     1368.02     58.94 o 
   4 -10   4      132.76      147.13     10.06 o 
   5 -10   4     1213.75     1173.92     77.89 o 
   6 -10   4       15.35       12.60      7.53 o 
  -7  -9   4      771.30      789.96     54.62 o 
  -6  -9   4      224.18      229.41     14.64 o 
  -5  -9   4      148.31      126.54      8.97 o 
  -4  -9   4      627.99      756.07     30.34 o 
  -3  -9   4      608.54      664.77     21.20 o 
  -2  -9   4     1067.43     1090.37     33.38 o 
  -1  -9   4      176.29      185.88     10.84 o 
   0  -9   4     1376.04     1526.46     49.62 o 
   1  -9   4      104.63      110.92      5.62 o 
   2  -9   4     1702.54     1588.38     50.95 o 
   3  -9   4      241.55      254.54     10.65 o 
   4  -9   4       74.13       86.52      5.79 o 
   5  -9   4      926.31      944.85     36.69 o 
   6  -9   4       22.60       30.63      4.96 o 
   7  -9   4      481.85      495.78     25.70 o 
  -8  -8   4        7.36        3.39     16.13 o 
  -7  -8   4      642.94      662.42     43.37 o 
  -6  -8   4      206.70      177.12      9.15 o 
  -5  -8   4       53.60       47.14      4.51 o 
  -4  -8   4        7.04        6.38      2.60 o 
  -3  -8   4      772.07      812.22     25.20 o 
  -2  -8   4      423.73      433.44     14.22 o 
  -1  -8   4     6835.05     6772.11    275.62 o 
   0  -8   4      285.86      278.64      9.73 o 
   1  -8   4     1303.10     1286.52     41.56 o 
   2  -8   4      465.54      431.40     12.85 o 
   3  -8   4      157.03      164.30      7.24 o 
   4  -8   4     1115.99     1046.44     36.91 o 
   5  -8   4      120.73      127.33      6.70 o 
   6  -8   4       74.90       68.09      4.79 o 
   7  -8   4        2.28        5.94      3.56 o 
   8  -8   4      635.60      631.87     40.08 o 
  -9  -7   4       31.05       28.93      8.40 o 
  -8  -7   4       28.10       24.45      6.76 o 
  -7  -7   4      125.11      128.94      7.29 o 
  -6  -7   4      395.03      427.37     15.20 o 
  -5  -7   4      493.60      454.51     18.68 o 
  -4  -7   4     2510.58     2765.01     93.04 o 
  -3  -7   4      136.86      126.39      8.62 o 
  -2  -7   4     1235.58     1206.56     39.00 o 
  -1  -7   4       63.19       58.72      3.65 o 
   0  -7   4     1590.82     1743.02     52.43 o 
   1  -7   4     2047.67     2232.83     71.92 o 
   2  -7   4     1175.27     1165.25     38.32 o 
   3  -7   4      114.27      122.78      5.17 o 
   4  -7   4      192.94      186.99      7.94 o 
   5  -7   4     1623.43     1548.50     59.16 o 
   6  -7   4        0.89        2.39      2.88 o 
   7  -7   4      364.77      376.83     20.13 o 
   8  -7   4       12.76       15.95      6.35 o 
   9  -7   4       34.25       45.40      7.33 o 
  -9  -6   4      373.41      388.56     26.37 o 
  -8  -6   4       32.28       40.00      4.50 o 
  -7  -6   4     1464.02     1446.42     76.25 o 
  -6  -6   4      237.97      186.84      6.50 o 
  -5  -6   4     1178.09     1198.33     42.18 o 
  -4  -6   4      127.38      153.86      9.76 o 
  -3  -6   4      405.97      417.73     13.44 o 
  -2  -6   4        4.19        7.49      2.49 o 
  -1  -6   4     1469.13     1525.21     52.94 o 
   0  -6   4      440.55      452.24     17.92 o 
   1  -6   4     1981.84     1898.28    158.13 o 
   2  -6   4     1321.18     1237.78     42.85 o 
   3  -6   4       64.44       61.21      3.24 o 
   4  -6   4     3540.50     3463.33    103.64 o 
   5  -6   4      264.75      260.70     10.03 o 
   6  -6   4      140.29      137.81      8.52 o 
   7  -6   4        2.76        5.82      3.51 o 
   8  -6   4      198.90      212.31     15.15 o 
   9  -6   4      110.02       97.69      8.63 o 
 -10  -5   4      490.35      521.08     33.72 o 
  -9  -5   4       35.22       28.73      5.27 o 
  -8  -5   4      189.24      160.70      8.46 o 
  -7  -5   4       29.29       29.07      3.73 o 
  -6  -5   4      681.58      693.55     21.43 o 
  -5  -5   4       77.93       72.98      3.37 o 
  -4  -5   4     2351.14     2023.91     64.75 o 
  -3  -5   4        7.46        8.52      2.55 o 
  -2  -5   4     2050.17     2012.66     69.53 o 
  -1  -5   4     2137.44     2392.05     83.04 o 
   0  -5   4     2710.40     3138.17    100.24 o 
   1  -5   4     3048.07     2772.32    103.76 o 
   2  -5   4     1364.12     1264.18     40.76 o 
   3  -5   4       54.35       57.48      3.20 o 
   4  -5   4       20.51       20.45      2.58 o 
   5  -5   4     1249.16     1248.14     43.43 o 
   6  -5   4     2155.04     2104.63     89.53 o 
   7  -5   4      458.88      451.30     22.97 o 
   8  -5   4      111.76      117.54      7.27 o 
   9  -5   4       47.38       42.73      5.54 o 
  10  -5   4      513.96      527.27     32.92 o 
 -10  -4   4      266.22      241.80     12.40 o 
  -9  -4   4      780.94      790.72     31.00 o 
  -8  -4   4      170.96      157.01      6.95 o 
  -7  -4   4     1413.08     1334.48     42.93 o 
  -6  -4   4      397.25      409.20     13.03 o 
  -5  -4   4     3323.07     3635.97    108.95 o 
  -4  -4   4     2162.40     2078.46     75.08 o 
  -3  -4   4      203.73      217.35      7.84 o 
  -2  -4   4      571.43      843.71     43.91 o 
  -1  -4   4     4486.58     3401.74    190.79 o 
   0  -4   4      931.79     1143.79     39.89 o 
   1  -4   4      241.97      254.38      8.17 o 
   2  -4   4     9881.50     9873.07    340.57 o 
   3  -4   4        5.57        5.15      1.34 o 
   4  -4   4     1409.40     1301.52     45.28 o 
   5  -4   4       45.38       41.50      3.33 o 
   6  -4   4     2232.03     2331.23     98.98 o 
   7  -4   4       86.12       95.13      5.01 o 
   8  -4   4       10.38        8.19      2.83 o 
   9  -4   4      737.53      702.02     34.77 o 
  10  -4   4      204.28      196.89     13.36 o 
 -11  -3   4       12.59        5.56      4.19 o 
 -10  -3   4      540.22      585.25     25.97 o 
  -9  -3   4      108.46      107.67      5.98 o 
  -8  -3   4      628.03      642.05     23.05 o 
  -7  -3   4      979.83      956.07     31.11 o 
  -6  -3   4      227.16      252.28      8.43 o 
  -5  -3   4      747.78      778.55     25.79 o 
  -4  -3   4     5711.91     5639.86    179.48 o 
  -3  -3   4        0.99       -1.20      1.06 o 
  -2  -3   4      859.17      819.72     35.03 o 
  -1  -3   4     5702.23     5801.57    184.85 o 
   0  -3   4       33.60       32.34      2.18 o 
   1  -3   4     7896.17     7744.87    245.79 o 
   2  -3   4      168.79      193.55      6.17 o 
   3  -3   4     1156.82     1039.78     36.19 o 
   4  -3   4    12898.35    12891.03    546.22 o 
   5  -3   4     1780.53     1831.33     77.78 o 
   6  -3   4     2752.82     2880.31    122.25 o 
   7  -3   4      382.51      368.59     15.90 o 
   8  -3   4       28.93       28.36      3.26 o 
   9  -3   4      585.76      544.78     47.01 o 
  10  -3   4     1198.29     1169.65     70.40 o 
 -11  -2   4      376.24      403.56     27.04 o 
 -10  -2   4      131.40      140.78      7.70 o 
  -9  -2   4      120.65      114.91      6.03 o 
  -8  -2   4     1016.02     1025.17     35.97 o 
  -7  -2   4     3335.68     3311.14     99.22 o 
  -6  -2   4      312.68      361.78     12.24 o 
  -5  -2   4      793.24      744.82     22.63 o 
  -4  -2   4     4422.79     3768.64    168.61 o 
  -3  -2   4      112.45      143.80      5.42 o 
  -2  -2   4     9068.64     9077.35    289.13 o 
  -1  -2   4      222.69      241.24      8.84 o 
   0  -2   4     1490.63     1485.01    124.82 o 
   1  -2   4      856.37      928.46     32.21 o 
   2  -2   4     3509.97     3329.87     99.73 o 
   3  -2   4       11.84       11.12      1.10 o 
   4  -2   4     1350.17     1192.00     50.70 o 
   5  -2   4      576.20      581.42     35.20 o 
 -11  -1   4      289.50      285.16     20.51 o 
 -10  -1   4     1578.50     1646.53     70.40 o 
  -9  -1   4      256.02      264.17     11.32 o 
  -8  -1   4      578.71      638.31     22.80 o 
  -7  -1   4     2460.85     2406.81     64.38 o 
  -6  -1   4        1.21        0.94      1.70 o 
  -5  -1   4     5922.14     5936.99    177.23 o 
  -4  -1   4       62.62       70.01      2.67 o 
  -3  -1   4     1047.29     1163.98     40.89 o 
  -2  -1   4       22.81       22.41      1.52 o 
  -1  -1   4    19131.98    20972.27    951.04 o 
   0  -1   4     4022.12     3978.78    101.08 o 
   1  -1   4    13962.29    14158.69    419.96 o 
   2  -1   4     3861.34     3741.38    129.30 o 
   3  -1   4       98.93       85.08      4.09 o 
   4  -1   4     9064.41     8828.73    529.10 o 
  10  -1   4     1096.58     1082.88     65.18 o 
  11  -1   4        2.74        7.84      3.69 o 
 -11   0   4        6.25       12.03      5.67 o 
 -10   0   4     1455.65     1462.18     62.62 o 
  -9   0   4       43.09       44.70      3.60 o 
  -8   0   4     2139.28     2072.01     78.94 o 
  -7   0   4     2004.19     2053.36     61.72 o 
  -6   0   4      392.21      399.91     12.47 o 
  -5   0   4      176.30      177.24      6.44 o 
  -4   0   4     8365.43     7803.54    248.51 o 
  -3   0   4       15.31       16.51      1.47 o 
  -2   0   4     9050.54     9117.29    314.95 o 
  -1   0   4     1187.21     1266.02     40.40 o 
   0   0   4      303.08      303.98      9.35 o 
   1   0   4     7842.02     8024.99    276.12 o 
   2   0   4     2260.53     2257.41     67.75 o 
   3   0   4      247.61      217.95      9.68 o 
   4   0   4     2259.72     2300.81     97.83 o 
   5   0   4     1109.84     1132.30     55.70 o 
   6   0   4        2.50        2.72      1.76 o 
   7   0   4     2336.75     2346.92     99.67 o 
   8   0   4       20.47       21.32      2.07 o 
   9   0   4      390.80      401.91     20.13 o 
  10   0   4       11.58       16.87      3.91 o 
  11   0   4       37.52       44.95      5.21 o 
 -11   1   4      208.26      227.71     16.76 o 
 -10   1   4     1596.49     1651.57     99.89 o 
  -9   1   4      126.93      133.26      6.42 o 
  -8   1   4        2.09        6.69      2.79 o 
  -7   1   4     3803.77     3682.70    110.44 o 
  -6   1   4      145.51      149.78      5.36 o 
  -5   1   4     6927.59     6615.72    228.21 o 
  -4   1   4     1298.20     1357.46     43.50 o 
  -3   1   4      199.61      187.66      7.48 o 
  -2   1   4     5169.57     3563.66    148.82 o 
  -1   1   4      226.38      212.02      6.23 o 
   0   1   4     5626.74     4866.87    314.54 o 
   1   1   4    12595.33    13816.05    477.74 o 
   2   1   4     8623.26     8669.64    275.94 o 
   3   1   4        5.62        7.48      1.24 o 
   4   1   4     8561.75     8125.50    307.98 o 
   5   1   4      496.00      562.29     24.20 o 
   6   1   4     1293.82     1332.30     56.69 o 
   7   1   4      939.97     1006.59     42.98 o 
   8   1   4       71.44       64.13      3.92 o 
   9   1   4      194.01      191.25     10.64 o 
  10   1   4       93.81       99.56      7.82 o 
 -11   2   4      388.62      395.43     26.23 o 
 -10   2   4     1227.79     1269.26     77.40 o 
  -9   2   4      113.21      108.27      5.43 o 
  -8   2   4     1725.97     1677.31     64.10 o 
  -7   2   4      181.76      191.40      6.55 o 
  -6   2   4      439.06      484.09     15.01 o 
  -5   2   4     1645.83     1806.78     62.44 o 
  -4   2   4     1345.80     1046.42     42.38 o 
  -3   2   4     1902.62     2027.45     66.19 o 
  -2   2   4     9113.43     9440.55    299.66 o 
  -1   2   4     1121.60     1230.72     52.60 o 
   0   2   4      912.08      593.38     29.54 o 
   1   2   4     7397.45     7028.32    273.25 o 
   2   2   4     7170.92     7872.66    272.33 o 
   3   2   4      614.62      522.99     15.89 o 
   4   2   4      503.27      559.10     19.69 o 
   5   2   4       55.74       63.89      2.95 o 
   6   2   4      396.69      371.60     16.42 o 
   7   2   4     1089.43     1083.72     46.32 o 
   8   2   4        1.96       -1.69      3.46 o 
   9   2   4      175.44      195.36     11.18 o 
  10   2   4      419.05      405.96     26.07 o 
 -11   3   4      308.38      359.09     24.60 o 
 -10   3   4        0.93       -1.18      7.84 o 
  -9   3   4      370.52      373.94     15.23 o 
  -8   3   4      108.91      102.61      5.34 o 
  -7   3   4      517.76      503.61     15.58 o 
  -6   3   4     1203.00     1292.56     39.03 o 
  -5   3   4     1600.03     1425.49     42.61 o 
  -4   3   4      627.63      612.29     25.67 o 
  -3   3   4     1321.41     1174.70     49.46 o 
  -2   3   4     7428.53     7373.65    233.51 o 
  -1   3   4        2.38        5.40      1.43 o 
   0   3   4       73.15       49.77      3.33 o 
   1   3   4      978.84      909.03     32.05 o 
   2   3   4        7.16        7.65      1.55 o 
   3   3   4      917.17      990.60     34.56 o 
   4   3   4     5842.32     5625.62    168.19 o 
   5   3   4      228.80      218.44      8.40 o 
   6   3   4     3346.02     3280.26    113.65 o 
   7   3   4     1704.74     1703.58     84.00 o 
   8   3   4      675.07      707.38     35.57 o 
   9   3   4     1037.03     1057.87     64.53 o 
  10   3   4      135.04      125.19     10.43 o 
 -10   4   4      374.85      379.15     25.42 o 
  -9   4   4      176.23      177.05      8.11 o 
  -8   4   4     1011.86     1013.91     35.29 o 
  -7   4   4      205.82      215.47      7.92 o 
  -6   4   4       68.30       84.49      3.42 o 
  -5   4   4     2049.49     2081.59     58.53 o 
  -4   4   4     1332.62     1339.51     37.83 o 
  -3   4   4     1019.23     1041.26     33.60 o 
  -2   4   4      939.04      832.07     42.66 o 
  -1   4   4       13.36       19.43      2.45 o 
   0   4   4       51.87       58.56      3.26 o 
   1   4   4     4762.69     4087.63    172.26 o 
   2   4   4        1.32        7.47      3.00 o 
   3   4   4     6414.71     6105.80    214.20 o 
   4   4   4     1806.92     1827.24     58.76 o 
   5   4   4        1.47       -0.28      1.95 o 
   6   4   4     3451.70     3367.26    116.63 o 
   7   4   4      155.83      152.76      7.11 o 
   8   4   4     1235.58     1333.86     66.17 o 
   9   4   4       69.02       72.68      8.15 o 
  10   4   4        9.10       14.75      6.84 o 
 -10   5   4       46.00       45.90      8.31 o 
  -9   5   4       13.19       10.85      3.60 o 
  -8   5   4      406.43      417.40     15.33 o 
  -7   5   4      519.93      528.00     17.49 o 
  -6   5   4      335.40      359.67     11.50 o 
  -5   5   4      358.50      357.32     10.84 o 
  -4   5   4      261.84      272.05      9.08 o 
  -3   5   4      562.50      509.51     19.98 o 
  -2   5   4     6466.21     6246.62    233.95 o 
  -1   5   4      467.02      520.04     16.06 o 
   0   5   4     2228.00     2048.63     94.02 o 
   1   5   4      903.97      924.31     32.39 o 
   2   5   4      153.88      149.88     10.12 o 
   3   5   4      461.82      387.88     12.35 o 
   4   5   4      912.13      866.05     26.29 o 
   5   5   4      219.62      207.53      7.32 o 
   6   5   4       11.69       15.87      2.96 o 
   7   5   4       76.80       74.61      4.79 o 
   8   5   4       12.83       13.55      3.64 o 
   9   5   4      259.37      276.27     19.88 o 
  -9   6   4      175.00      154.01      7.57 o 
  -8   6   4     1010.86     1020.63     35.73 o 
  -7   6   4       30.46       31.48      3.29 o 
  -6   6   4       10.60        7.53      2.88 o 
  -5   6   4     3041.04     2957.35    101.10 o 
  -4   6   4      105.60      107.88      4.61 o 
  -3   6   4     3213.71     3328.66     98.48 o 
  -2   6   4       17.17       22.72      2.75 o 
  -1   6   4       67.40       63.04      4.24 o 
   0   6   4      113.67       91.69      5.40 o 
   1   6   4     2376.13     2269.09    122.82 o 
   2   6   4       29.30       31.33      2.84 o 
   3   6   4     1433.08     1401.57     57.44 o 
   4   6   4      158.19      150.52      5.71 o 
   5   6   4       55.50       54.98      4.17 o 
   6   6   4     3037.33     3059.49    106.00 o 
   7   6   4        2.64        3.06      3.93 o 
   8   6   4      367.21      389.31     18.19 o 
   9   6   4        5.11       -3.06      4.34 o 
  -9   7   4       54.71       57.38      6.91 o 
  -8   7   4     2206.15     2215.87     83.31 o 
  -7   7   4      147.33      151.14      6.97 o 
  -6   7   4     2655.89     2486.29    105.66 o 
  -5   7   4        8.98       14.50      3.58 o 
  -4   7   4      532.70      523.65     17.25 o 
  -3   7   4        4.72        4.76      2.67 o 
  -2   7   4     1349.37     1189.34     43.59 o 
  -1   7   4       11.51       13.90      2.79 o 
   0   7   4     2511.73     2212.52     88.61 o 
   1   7   4     1180.31     1096.01     56.45 o 
   2   7   4        1.27       -0.34      2.87 o 
   3   7   4     4129.99     3778.16    125.06 o 
   4   7   4       93.37       81.62      4.64 o 
   5   7   4        5.31        6.85      3.84 o 
   6   7   4        7.25        3.80      3.57 o 
   7   7   4      648.62      646.60     33.26 o 
   8   7   4        4.21        8.14      7.20 o 
  -8   8   4      175.40      188.95     14.65 o 
  -7   8   4       90.64       88.46     10.09 o 
  -6   8   4      244.55      228.08     10.24 o 
  -5   8   4     2441.05     2527.06    126.34 o 
  -4   8   4      279.50      289.62     11.05 o 
  -3   8   4     1377.76     1372.58     38.88 o 
  -2   8   4     1249.59     1319.61     47.92 o 
  -1   8   4       40.27       33.92      3.96 o 
   0   8   4     1886.58     1762.87     81.85 o 
   1   8   4       28.16       36.91      3.64 o 
   2   8   4      344.16      319.20     14.31 o 
   3   8   4      238.27      230.89      9.07 o 
   4   8   4     1669.51     1650.92     57.80 o 
   5   8   4      199.51      183.71      8.42 o 
   6   8   4     1178.88     1147.65     49.89 o 
   7   8   4      565.94      545.02     35.35 o 
  -7   9   4       20.33       17.51     11.98 o 
  -6   9   4      826.77      893.97     56.05 o 
  -5   9   4      211.18      206.74     12.85 o 
  -4   9   4        5.90       10.53      4.36 o 
  -3   9   4     1994.72     2015.52     67.98 o 
  -2   9   4      326.71      338.76     11.68 o 
  -1   9   4       41.93       37.77      4.42 o 
   0   9   4      313.30      269.35     10.06 o 
   1   9   4     1541.96     1602.40     52.04 o 
   2   9   4      468.50      478.17     18.31 o 
   3   9   4     1835.94     1855.25     64.57 o 
   4   9   4      117.09      114.06      9.39 o 
   5   9   4      355.44      364.50     21.01 o 
   6   9   4      345.40      351.96     25.07 o 
  -5  10   4      229.63      242.74     15.24 o 
  -4  10   4       65.34       81.31     13.41 o 
  -3  10   4      320.81      312.96     18.80 o 
  -2  10   4      483.35      499.26     21.02 o 
  -1  10   4       49.43       48.96      5.47 o 
   0  10   4     2103.07     2098.62     66.45 o 
   1  10   4       78.88       87.32      8.21 o 
   2  10   4      422.81      386.51     24.43 o 
   3  10   4      387.94      382.45     21.99 o 
   4  10   4      284.53      244.99     15.42 o 
  -3  11   4      264.31      256.84     26.97 o 
  -2  11   4        0.95       15.35      9.61 o 
  -1  11   4      218.88      182.31     16.30 o 
   0  11   4        4.59        4.30     14.75 o 
   1  11   4      204.67      197.26     17.11 o 
   2  11   4       14.07       21.20     10.10 o 
  -3 -11   5      250.61      223.88     18.58 o 
  -2 -11   5       92.17      105.17     12.54 o 
  -1 -11   5      334.20      330.62     20.13 o 
   0 -11   5      481.06      506.99     27.67 o 
   1 -11   5      427.14      412.17     30.88 o 
   2 -11   5      183.91      181.93     15.13 o 
   3 -11   5     1653.26     1705.53    109.00 o 
  -5 -10   5      765.96      760.41     48.72 o 
  -4 -10   5       94.63       98.75     14.31 o 
  -3 -10   5      504.05      501.10     33.59 o 
  -2 -10   5      904.47      818.44     45.59 o 
  -1 -10   5      149.63      145.87      8.69 o 
   0 -10   5     1575.33     1615.02     61.92 o 
   1 -10   5       21.46       13.43      5.19 o 
   2 -10   5       82.07      101.54      7.72 o 
   3 -10   5      412.57      429.78     29.14 o 
   4 -10   5      389.10      362.11     25.26 o 
   5 -10   5      357.51      322.11     22.96 o 
  -6  -9   5      378.18      394.30     22.62 o 
  -5  -9   5     1250.80     1263.11     74.69 o 
  -4  -9   5       12.28        6.07      4.55 o 
  -3  -9   5     1637.61     1726.81     65.20 o 
  -2  -9   5      102.16      103.52      5.84 o 
  -1  -9   5      286.40      296.07     11.42 o 
   0  -9   5       47.56       49.81      4.28 o 
   1  -9   5      280.23      288.27     10.97 o 
   2  -9   5      109.28      111.55      5.89 o 
   3  -9   5     1564.21     1507.89     52.50 o 
   4  -9   5        7.03        2.05      3.80 o 
   5  -9   5      398.76      396.26     18.55 o 
   6  -9   5      713.39      715.12     31.45 o 
   7  -9   5       15.73       14.92      3.65 o 
  -8  -8   5      200.51      226.47     17.76 o 
  -7  -8   5       25.39       38.09      7.62 o 
  -6  -8   5     1531.75     1433.03     70.37 o 
  -5  -8   5      307.00      300.60     11.63 o 
  -4  -8   5     1470.79     1201.87     46.42 o 
  -3  -8   5      329.67      370.34     12.63 o 
  -2  -8   5     1994.10     2213.48     71.22 o 
  -1  -8   5       15.61       14.65      3.21 o 
   0  -8   5     1090.14      971.79     39.54 o 
   1  -8   5        7.66        7.10      3.02 o 
   2  -8   5      399.93      419.69     14.58 o 
   3  -8   5     1029.21     1099.75     42.42 o 
   4  -8   5        2.05        2.31      3.21 o 
   5  -8   5     1202.22     1217.65     46.83 o 
   6  -8   5      275.33      267.38     12.99 o 
   7  -8   5        0.27       -1.24      6.75 o 
   8  -8   5      209.95      225.68     16.78 o 
  -8  -7   5      301.38      323.09     18.87 o 
  -7  -7   5      268.34      288.79     13.39 o 
  -6  -7   5       88.54       80.97      4.67 o 
  -5  -7   5     2587.34     2518.32     75.57 o 
  -4  -7   5       12.85       13.66      3.33 o 
  -3  -7   5     5318.94     5285.69    158.14 o 
  -2  -7   5      247.19      251.39     12.52 o 
  -1  -7   5      342.18      310.87     16.31 o 
   0  -7   5     2259.42     2363.43     75.70 o 
   1  -7   5      257.03      272.18      9.35 o 
   2  -7   5     4165.62     4000.29    127.58 o 
   3  -7   5      436.90      471.91     15.97 o 
   4  -7   5       16.36       14.09      2.88 o 
   5  -7   5       16.42       15.29      3.30 o 
   6  -7   5     1513.79     1486.29     56.80 o 
   7  -7   5        4.20        3.59      5.70 o 
   8  -7   5     2032.09     1945.49    117.81 o 
  -9  -6   5       36.28       26.24      8.07 o 
  -8  -6   5      885.22      866.10     34.05 o 
  -7  -6   5      104.40       96.91      5.76 o 
  -6  -6   5     4046.70     3598.04    135.35 o 
  -5  -6   5        5.83        3.62      2.89 o 
  -4  -6   5      746.45      734.72     26.15 o 
  -3  -6   5      287.32      304.47     10.18 o 
  -2  -6   5      273.49      286.64     10.25 o 
  -1  -6   5     3233.22     3424.01    109.85 o 
   0  -6   5       51.53       90.13      4.22 o 
   1  -6   5      220.41      211.78      8.34 o 
   2  -6   5      317.80      296.65      9.69 o 
   3  -6   5     2326.87     2322.58     69.38 o 
   4  -6   5       10.15       10.78      2.26 o 
   5  -6   5     1288.88     1235.71     47.28 o 
   6  -6   5      461.23      456.19     23.50 o 
   7  -6   5        6.14        6.88      4.07 o 
   8  -6   5      138.32       95.93      8.47 o 
   9  -6   5      405.94      422.17     27.05 o 
 -10  -5   5      244.97      248.69     18.57 o 
  -9  -5   5     1177.96     1068.70     73.28 o 
  -8  -5   5       90.32       82.88      5.26 o 
  -7  -5   5     1115.17     1185.75     41.83 o 
  -6  -5   5      422.30      392.52     12.89 o 
  -5  -5   5      244.34      237.54      7.85 o 
  -4  -5   5      681.05      703.63     23.74 o 
  -3  -5   5     2637.96     2542.60    109.89 o 
  -2  -5   5      295.20      280.39     10.15 o 
  -1  -5   5     1457.86     1297.58     80.17 o 
   0  -5   5     9469.95     9072.78    317.18 o 
   1  -5   5       42.63       40.65      3.15 o 
   2  -5   5     5073.35     4570.15    158.12 o 
   3  -5   5      267.38      320.10     10.12 o 
   4  -5   5       11.43       10.14      2.27 o 
   5  -5   5      246.12      249.67      9.14 o 
   6  -5   5     8337.86     7997.39    338.53 o 
   7  -5   5       66.76       69.55      5.23 o 
   8  -5   5     2278.53     2162.11    106.35 o 
   9  -5   5      825.73      790.57     48.23 o 
 -10  -4   5      294.18      284.42     20.17 o 
  -9  -4   5        0.10        0.84      4.29 o 
  -8  -4   5      185.92      197.91     11.69 o 
  -7  -4   5      829.01      846.66     27.87 o 
  -6  -4   5     3979.76     3922.79    154.42 o 
  -5  -4   5       25.57       46.08      6.16 o 
  -4  -4   5     2472.29     2705.95    115.17 o 
  -3  -4   5     4895.51     5030.74    189.88 o 
  -2  -4   5      115.08      134.36      9.47 o 
  -1  -4   5     4349.94     4461.40    154.10 o 
   0  -4   5      351.38      311.48     12.42 o 
   1  -4   5       17.03       16.09      1.56 o 
   2  -4   5      248.77      251.41      8.58 o 
   3  -4   5     5721.84     5718.79    171.06 o 
   4  -4   5       71.80       80.54      3.50 o 
   5  -4   5     1565.47     1534.22     65.33 o 
   6  -4   5     3089.49     3158.65    134.01 o 
   7  -4   5     1011.33      984.08     42.06 o 
   8  -4   5     1800.18     1848.68     90.92 o 
   9  -4   5      146.47      126.65      7.53 o 
  10  -4   5       25.42       26.50      4.24 o 
 -10  -3   5        6.14        8.63      4.53 o 
  -9  -3   5      849.85      903.80     35.16 o 
  -8  -3   5       97.60       88.49      4.88 o 
  -7  -3   5     3563.85     3614.91    108.28 o 
  -6  -3   5     1927.53     1808.10     54.38 o 
  -5  -3   5      882.51      847.94     35.78 o 
  -4  -3   5     1015.73     1058.68     34.14 o 
  -3  -3   5     2880.84     3212.66    111.14 o 
  -2  -3   5      542.82      542.72     17.73 o 
  -1  -3   5       12.16        9.59      1.67 o 
   0  -3   5     2058.88     2063.78     87.17 o 
   1  -3   5       50.47       49.70      2.36 o 
   2  -3   5     2925.09     2605.99     77.87 o 
   3  -3   5      470.97      440.89     15.59 o 
   4  -3   5      720.73      775.94     33.18 o 
   5  -3   5     3316.87     3424.14    145.18 o 
   6  -3   5     1208.85     1197.78     50.99 o 
   7  -3   5     2411.97     2429.87    103.13 o 
   8  -3   5      689.37      689.98     41.72 o 
 -11  -2   5       89.45       92.44      6.86 o 
 -10  -2   5       29.04       32.22      4.54 o 
  -9  -2   5      985.48      997.74     38.42 o 
  -8  -2   5      159.35      165.03      6.93 o 
  -7  -2   5       23.06       27.75      2.79 o 
  -6  -2   5     1995.52     1867.16     58.68 o 
  -5  -2   5      643.60      721.31     23.49 o 
  -4  -2   5     2009.98     2081.96     62.49 o 
  -3  -2   5     4441.66     4502.52    155.36 o 
  -2  -2   5     1814.37     1417.21     68.35 o 
  -1  -2   5    11307.26    11234.66    424.40 o 
   0  -2   5      194.69      261.59      7.68 o 
   1  -2   5     7161.16     7013.02    229.66 o 
   2  -2   5     1312.59     1248.47     33.29 o 
   3  -2   5      276.27      252.12      8.97 o 
   4  -2   5      324.17      323.36     14.06 o 
   5  -2   5      717.43      685.44     29.27 o 
   6  -2   5      819.15      868.45     52.14 o 
 -11  -1   5       15.70        9.17      5.92 o 
 -10  -1   5       73.98       72.86      5.46 o 
  -9  -1   5     3211.49     3105.41    118.02 o 
  -8  -1   5      467.31      507.34     15.82 o 
  -7  -1   5      577.26      588.13     16.28 o 
  -6  -1   5     2392.60     2294.60     73.56 o 
  -5  -1   5      199.56      196.59      6.38 o 
  -4  -1   5     6390.08     6528.46    194.87 o 
  -3  -1   5      206.70      253.78     10.04 o 
  -2  -1   5     1979.15     1811.83    132.52 o 
  -1  -1   5     4640.31     4288.86    146.40 o 
   0  -1   5     8588.78     8839.68    280.85 o 
   1  -1   5       73.21       88.20      2.97 o 
   2  -1   5     4251.56     4092.00    122.44 o 
   3  -1   5      547.66      512.50     17.94 o 
   4  -1   5       26.46       32.29      2.18 o 
   5  -1   5     2501.62     2450.32    104.16 o 
   6  -1   5       51.99       55.24      3.91 o 
 -11   0   5       18.01       16.11      6.21 o 
 -10   0   5      930.49      938.69     36.31 o 
  -9   0   5     1533.22     1535.36     58.82 o 
  -8   0   5      242.48      241.36      9.45 o 
  -7   0   5     3633.19     3659.89    109.71 o 
  -6   0   5       96.96       94.83      4.05 o 
  -5   0   5      205.33      232.08      7.60 o 
  -4   0   5      493.79      572.19     21.97 o 
  -3   0   5     3742.15     3388.30    207.01 o 
  -2   0   5       44.36       46.00      2.32 o 
  -1   0   5    16349.90    18943.14    604.68 o 
   0   0   5      719.44      725.92     23.26 o 
   1   0   5     3524.78     2918.07     94.49 o 
   2   0   5     4511.42     4198.90    125.80 o 
   3   0   5      634.23      691.73     24.08 o 
   4   0   5     3233.32     3328.62    141.26 o 
   5   0   5      195.77      220.66      9.85 o 
   6   0   5      195.00      177.43      8.01 o 
   7   0   5       60.41       66.27      3.46 o 
   8   0   5     1539.82     1518.27     64.41 o 
   9   0   5      152.50      141.04      9.78 o 
  10   0   5      598.11      594.86     36.50 o 
 -11   1   5       35.02       34.29      7.80 o 
 -10   1   5      389.35      374.07     17.09 o 
  -9   1   5       14.14       21.32      3.44 o 
  -8   1   5      144.51      146.88      6.28 o 
  -7   1   5      647.68      653.79     20.04 o 
  -6   1   5     4092.72     3916.59    125.40 o 
  -5   1   5      122.71      133.40      4.92 o 
  -4   1   5    16395.61    17600.14    560.86 o 
  -3   1   5     1155.85     1088.91     32.37 o 
  -2   1   5     2448.90     2758.21     87.18 o 
  -1   1   5     5375.72     5258.69    187.04 o 
   0   1   5     2269.41     2021.47     96.86 o 
   1   1   5      108.09      135.76      4.54 o 
   2   1   5        6.33        2.27      1.17 o 
   3   1   5      372.69      364.75     11.99 o 
   4   1   5        4.30       11.11      4.99 o 
   5   1   5     5710.48     5592.71    236.79 o 
   6   1   5      123.00      124.68      6.33 o 
   7   1   5     1788.35     1819.47     77.32 o 
   8   1   5      447.05      446.19     22.53 o 
   9   1   5       51.50       51.59      4.43 o 
  10   1   5      262.90      268.60     17.60 o 
 -11   2   5      365.14      363.90     24.77 o 
 -10   2   5      185.27      168.15      8.77 o 
  -9   2   5     1487.72     1374.13     52.60 o 
  -8   2   5        6.11        8.76      2.39 o 
  -7   2   5     3603.75     3583.57    107.41 o 
  -6   2   5      905.22     1000.59     32.28 o 
  -5   2   5       21.50       17.78      2.09 o 
  -4   2   5    16596.97    17032.37    537.01 o 
  -3   2   5     1706.58     1801.93     57.48 o 
  -2   2   5     1263.36     1379.40     40.77 o 
  -1   2   5     2496.52     2613.72     90.36 o 
   0   2   5     5402.44     5607.59    179.30 o 
   1   2   5      127.40      130.31      4.60 o 
   2   2   5     9581.32     9773.63    336.99 o 
   3   2   5      295.97      350.00     10.88 o 
   4   2   5     7200.02     7503.11    259.35 o 
   5   2   5     1028.71     1028.15     35.88 o 
   6   2   5        1.07        4.94      2.59 o 
   7   2   5      392.74      396.37     17.63 o 
   8   2   5      772.17      847.49     42.22 o 
   9   2   5      259.96      260.66     14.28 o 
  10   2   5      519.11      536.84     33.57 o 
 -11   3   5      379.25      394.80     26.72 o 
 -10   3   5      795.13      782.07     34.10 o 
  -9   3   5        9.08        3.86      3.42 o 
  -8   3   5       31.65       28.78      2.87 o 
  -7   3   5      771.25      716.70     22.02 o 
  -6   3   5      238.37      222.10      7.51 o 
  -5   3   5      660.11      696.52     21.05 o 
  -4   3   5     4528.53     4439.59    153.49 o 
  -3   3   5     1320.26     1335.84     40.01 o 
  -2   3   5        4.96        5.02      1.58 o 
  -1   3   5     4688.44     4808.28    153.05 o 
   0   3   5      151.91      198.35     10.60 o 
   1   3   5      387.42      306.07      9.61 o 
   2   3   5    14685.78    14543.24    550.17 o 
   3   3   5       32.25       45.98      2.57 o 
   4   3   5      441.73      482.74     14.89 o 
   5   3   5      359.30      361.40     13.20 o 
   6   3   5      100.91       97.43      4.35 o 
   7   3   5      524.82      564.08     28.74 o 
   8   3   5     1436.07     1463.23     72.38 o 
   9   3   5      630.94      623.82     38.78 o 
  10   3   5      671.21      655.74     40.74 o 
 -10   4   5       13.60       16.54      3.87 o 
  -9   4   5      424.56      444.18     16.30 o 
  -8   4   5       55.87       67.53      4.30 o 
  -7   4   5     1035.13     1053.98     33.93 o 
  -6   4   5     1498.96     1498.69     45.03 o 
  -5   4   5      368.62      408.93     12.06 o 
  -4   4   5     5435.19     5325.30    148.91 o 
  -3   4   5      266.63      259.52     14.31 o 
  -2   4   5     1955.77     2048.21     86.06 o 
  -1   4   5        2.33        7.77      1.85 o 
   0   4   5      483.79      803.71     35.30 o 
   1   4   5      615.25      613.83     25.72 o 
   2   4   5     4318.44     4442.03    153.82 o 
   3   4   5      298.75      272.04      9.54 o 
   4   4   5      960.01      893.50     28.92 o 
   5   4   5     1787.47     1754.20     52.69 o 
   6   4   5      234.41      227.38      9.88 o 
   7   4   5     1731.11     1763.71     67.19 o 
   8   4   5      996.60     1086.35     54.11 o 
   9   4   5        0.57       -0.46      6.19 o 
 -10   5   5      713.88      741.09     37.15 o 
  -9   5   5        5.51       10.61      4.05 o 
  -8   5   5      121.84      119.28      5.93 o 
  -7   5   5     1514.31     1564.76     50.12 o 
  -6   5   5     1266.95     1306.62     38.95 o 
  -5   5   5     1230.92     1235.43     35.17 o 
  -4   5   5      233.02      232.85      8.13 o 
  -3   5   5      505.39      526.58     16.35 o 
  -2   5   5      936.11     1046.58     31.54 o 
  -1   5   5     6026.60     5866.47    188.51 o 
   0   5   5     1238.09     1153.18     57.03 o 
   1   5   5     2348.18     2445.13     84.48 o 
   2   5   5     1532.48     1560.71     59.10 o 
   3   5   5       12.01       13.73      2.42 o 
   4   5   5     1297.61     1328.68     40.23 o 
   5   5   5       10.35        5.20      2.62 o 
   6   5   5     2098.43     2074.69     72.25 o 
   7   5   5      131.24      137.31      6.69 o 
   8   5   5      777.30      818.40     35.42 o 
   9   5   5      136.95      130.20     11.54 o 
  -9   6   5      155.63      179.99      8.70 o 
  -8   6   5       82.50       82.89      5.87 o 
  -7   6   5      121.45      131.97      5.83 o 
  -6   6   5      165.24      163.24      6.71 o 
  -5   6   5      319.93      340.36     11.26 o 
  -4   6   5     4249.72     4344.04    139.39 o 
  -3   6   5      929.21      959.51     27.30 o 
  -2   6   5     2008.88     2088.87     63.53 o 
  -1   6   5     1164.91     1123.45     39.68 o 
   0   6   5      588.92      634.56     25.29 o 
   1   6   5      419.45      393.25     15.65 o 
   2   6   5      480.95      421.29     13.46 o 
   3   6   5      119.22      131.67      5.25 o 
   4   6   5     1993.45     2050.71     96.68 o 
   5   6   5      218.93      194.10      8.98 o 
   6   6   5       13.54        9.65      3.55 o 
   7   6   5     1012.46     1081.75     41.51 o 
   8   6   5      119.49      111.29      7.16 o 
  -9   7   5      305.56      332.90     18.78 o 
  -8   7   5      102.98       82.08      9.28 o 
  -7   7   5     1850.85     1770.14     67.73 o 
  -6   7   5        4.01        3.33      3.80 o 
  -5   7   5     2828.56     2826.98    112.30 o 
  -4   7   5      118.60      132.38      5.68 o 
  -3   7   5        3.53        3.95      2.83 o 
  -2   7   5      258.17      245.10      9.37 o 
  -1   7   5     2743.32     2739.33     77.13 o 
   0   7   5       32.85       36.34      3.43 o 
   1   7   5      412.68      453.69     15.67 o 
   2   7   5     1749.98     1572.46     59.98 o 
   3   7   5       92.22       89.64      4.59 o 
   4   7   5     1190.39     1224.73     48.49 o 
   5   7   5      257.44      259.97     10.81 o 
   6   7   5      276.25      283.45     12.76 o 
   7   7   5      260.24      209.83     15.96 o 
   8   7   5      100.80       86.02      9.63 o 
  -8   8   5      629.68      613.52     39.59 o 
  -7   8   5       40.17       42.83      6.50 o 
  -6   8   5      241.96      241.70     10.21 o 
  -5   8   5      261.62      269.88     12.40 o 
  -4   8   5     1415.50     1469.13     48.01 o 
  -3   8   5        5.75        3.47      3.18 o 
  -2   8   5      802.99      820.54     25.32 o 
  -1   8   5     1053.59     1092.08     43.90 o 
   0   8   5      241.72      236.95      8.97 o 
   1   8   5     3241.13     3582.14    124.34 o 
   2   8   5       26.59       22.86      3.66 o 
   3   8   5        4.34        5.91      4.33 o 
   4   8   5       15.78       17.23      4.53 o 
   5   8   5      318.11      323.90     16.30 o 
   6   8   5        2.01        7.79      7.86 o 
   7   8   5      711.08      751.21     59.92 o 
  -7   9   5       17.47       11.78      8.60 o 
  -6   9   5       17.60        3.69     11.98 o 
  -5   9   5      242.17      248.85     17.26 o 
  -4   9   5      865.57      755.20     33.76 o 
  -3   9   5        3.23        9.11      3.80 o 
  -2   9   5     2638.73     2513.71     93.78 o 
  -1   9   5        1.25        3.51      3.51 o 
   0   9   5      413.27      422.93     24.04 o 
   1   9   5      204.35      169.03     10.05 o 
   2   9   5      891.96      889.21     31.79 o 
   3   9   5      147.01      137.53     10.24 o 
   4   9   5      984.11     1038.50     52.86 o 
   5   9   5      555.59      605.88     32.02 o 
  -5  10   5      179.41      171.90     15.32 o 
  -4  10   5       50.82       76.64      9.10 o 
  -3  10   5        5.17       -6.54      7.28 o 
  -2  10   5      330.76      310.19     16.17 o 
  -1  10   5     1942.07     1838.36    111.98 o 
   0  10   5      210.29      233.15     10.44 o 
   1  10   5     1245.62     1234.25     47.98 o 
   2  10   5      276.46      292.15     17.82 o 
   3  10   5       98.81       85.47      9.58 o 
   4  10   5      901.42     1044.41     53.40 o 
  -2  11   5     2041.15     2152.77    214.09 o 
  -1  11   5      208.42      187.08     16.61 o 
   0  11   5      289.25      262.45     29.96 o 
   1  11   5      158.91      168.97     18.21 o 
  -2 -11   6      956.24     1053.55     65.83 o 
  -1 -11   6       50.11       71.57     11.54 o 
   0 -11   6      114.64      137.69     18.55 o 
   1 -11   6       67.95       59.79     10.18 o 
   2 -11   6      388.28      405.28     71.90 o 
  -5 -10   6      829.90      916.88     58.34 o 
  -4 -10   6      142.07      121.43     13.20 o 
  -3 -10   6      177.41      128.59     17.05 o 
  -2 -10   6      492.83      493.74     21.10 o 
  -1 -10   6      883.95      924.44     36.56 o 
   0 -10   6        5.86        5.72      6.16 o 
   1 -10   6     2236.34     1991.16    151.67 o 
   2 -10   6      101.24       89.73      8.78 o 
   3 -10   6      844.39      824.17     42.22 o 
   4 -10   6      261.49      259.55     19.06 o 
   5 -10   6       12.98        7.10     10.60 o 
  -6  -9   6      225.46      214.98     14.19 o 
  -5  -9   6      774.49      804.12     41.78 o 
  -4  -9   6     1318.65     1161.78     55.96 o 
  -3  -9   6       88.05       98.17      5.57 o 
  -2  -9   6     1590.29     1776.48     53.86 o 
  -1  -9   6       76.38       81.01      5.73 o 
   0  -9   6      358.13      387.84     17.16 o 
   1  -9   6      723.45      699.29     41.02 o 
   2  -9   6      223.93      216.99      9.40 o 
   3  -9   6     1299.80     1312.22     46.07 o 
   4  -9   6     1773.87     1755.87     67.19 o 
   5  -9   6      151.41      134.32      7.99 o 
   6  -9   6       66.60       57.57      6.10 o 
  -7  -8   6      889.12      872.38     44.53 o 
  -6  -8   6       34.28       29.29      7.25 o 
  -5  -8   6     1627.76     1827.84     64.26 o 
  -4  -8   6      665.51      615.86     27.68 o 
  -3  -8   6      826.54      896.16     29.54 o 
  -2  -8   6       15.82       17.69      3.55 o 
  -1  -8   6      508.69      531.54     18.19 o 
   0  -8   6      542.18      582.43     18.49 o 
   1  -8   6     2269.10     2021.17     69.87 o 
   2  -8   6     1794.56     1821.41     68.22 o 
   3  -8   6      310.75      324.13     13.80 o 
   4  -8   6     1072.51     1036.46     36.60 o 
   5  -8   6        0.34       -0.73      3.69 o 
   6  -8   6      325.10      324.45     15.24 o 
   7  -8   6       53.09       56.01      8.15 o 
  -8  -7   6      518.09      598.38     31.66 o 
  -7  -7   6       59.83       45.21      6.99 o 
  -6  -7   6      133.55      100.04      5.64 o 
  -5  -7   6      180.03      178.47      6.58 o 
  -4  -7   6     1633.94     1612.77     52.11 o 
  -3  -7   6       17.74       14.39      3.30 o 
  -2  -7   6     2258.07     2305.79     69.30 o 
  -1  -7   6        4.74       -0.40      1.76 o 
   0  -7   6     2640.29     2661.45    122.70 o 
   1  -7   6     1672.96     1528.47     64.63 o 
   2  -7   6      764.49      846.86     27.80 o 
   3  -7   6     1583.18     1435.08     54.99 o 
   4  -7   6      710.98      695.16     24.90 o 
   5  -7   6       30.59       29.54      3.57 o 
   6  -7   6       83.86       80.78      5.19 o 
   7  -7   6      398.77      420.70     27.21 o 
   8  -7   6     1000.71      901.29     55.40 o 
  -9  -6   6       88.07       81.90     10.37 o 
  -8  -6   6      529.25      468.58     21.83 o 
  -7  -6   6     1219.01     1158.91     50.57 o 
  -6  -6   6       21.02       12.12      3.74 o 
  -5  -6   6     3930.39     3775.54    141.02 o 
  -4  -6   6      172.49      168.36      8.57 o 
  -3  -6   6     1292.30     1343.81     62.02 o 
  -2  -6   6     1850.59     1650.31     79.17 o 
  -1  -6   6      579.91      582.79     25.47 o 
   0  -6   6      727.97      742.43     24.54 o 
   1  -6   6     2328.31     2498.95     74.45 o 
   2  -6   6      799.65      827.25     25.30 o 
   3  -6   6       40.42       41.04      2.76 o 
   4  -6   6     4471.63     4461.14    142.52 o 
   5  -6   6       11.48       12.89      3.14 o 
   6  -6   6      466.32      485.60     24.92 o 
   7  -6   6      357.38      362.98     19.24 o 
   8  -6   6      313.19      257.28     17.76 o 
   9  -6   6       26.58       17.08      9.45 o 
 -10  -5   6      640.34      558.13     36.16 o 
  -9  -5   6        7.64        2.82      8.38 o 
  -8  -5   6     1404.90     1504.37     57.67 o 
  -7  -5   6       75.22       81.06      5.17 o 
  -6  -5   6      249.52      282.48     10.23 o 
  -5  -5   6      409.36      397.79     12.12 o 
  -4  -5   6      106.03      113.52      5.15 o 
  -3  -5   6     1856.71     1971.39     55.68 o 
  -2  -5   6      988.74      992.68     38.21 o 
  -1  -5   6      476.35      536.48     19.35 o 
   0  -5   6     1351.46     1411.27     59.74 o 
   1  -5   6     5505.75     5254.69    166.62 o 
   2  -5   6      635.81      708.60     23.09 o 
   3  -5   6     3191.65     3154.90     94.63 o 
   4  -5   6     1089.27     1104.56     38.57 o 
   5  -5   6        4.35        5.22      2.41 o 
   6  -5   6      523.94      536.19     27.14 o 
   7  -5   6      819.13      792.31     39.47 o 
   8  -5   6      506.75      483.39     24.57 o 
   9  -5   6      716.50      656.19     40.41 o 
 -10  -4   6        0.79        2.46      7.20 o 
  -9  -4   6      129.26      134.36      6.60 o 
  -8  -4   6      742.46      726.06     26.00 o 
  -7  -4   6      373.89      359.86     12.74 o 
  -6  -4   6      470.62      506.12     15.93 o 
  -5  -4   6      795.22      781.52     26.04 o 
  -4  -4   6      793.98      879.69     28.59 o 
  -3  -4   6     2041.62     1723.14     73.28 o 
  -2  -4   6     4696.50     3738.60    177.70 o 
  -1  -4   6       16.31       14.55      1.88 o 
   0  -4   6     4904.55     5328.11    184.18 o 
   1  -4   6      408.57      422.82     12.19 o 
   2  -4   6       86.64       80.19      3.48 o 
   3  -4   6      224.12      244.60      7.88 o 
   4  -4   6     1072.35     1052.03     33.60 o 
   5  -4   6       11.62        9.23      2.70 o 
   6  -4   6       52.20       49.16      3.57 o 
   7  -4   6      807.54      807.39     39.91 o 
   8  -4   6        5.18        0.15      2.93 o 
   9  -4   6      722.53      713.56     43.35 o 
  10  -4   6      106.95       96.05      7.17 o 
 -10  -3   6      149.43      151.39     12.52 o 
  -9  -3   6      293.81      307.31     12.12 o 
  -8  -3   6     1151.72     1194.54     45.96 o 
  -7  -3   6        6.62        2.88      2.89 o 
  -6  -3   6     1193.13     1283.16     41.41 o 
  -5  -3   6     3627.94     3816.00    122.34 o 
  -4  -3   6        1.18       -0.10      2.13 o 
  -3  -3   6     2096.56     2162.22     69.31 o 
  -2  -3   6        0.82        2.69      1.67 o 
  -1  -3   6      658.97      821.26     28.60 o 
   0  -3   6       24.79       28.46      2.59 o 
   1  -3   6     6551.98     6616.00    197.25 o 
   2  -3   6      234.14      262.13      8.33 o 
   3  -3   6      903.97      819.09     26.19 o 
   4  -3   6     1808.46     1907.57     81.00 o 
   5  -3   6      722.73      781.49     33.42 o 
   6  -3   6     3429.80     3384.52    128.37 o 
   7  -3   6        4.45        8.18      2.07 o 
   8  -3   6       26.95       28.59      3.41 o 
 -11  -2   6      629.34      593.69     37.79 o 
 -10  -2   6      110.40      108.86      7.25 o 
  -9  -2   6      288.61      269.61     12.11 o 
  -8  -2   6     5068.31     5335.34    184.37 o 
  -7  -2   6     1276.58     1217.45     36.89 o 
  -6  -2   6      616.07      639.15     21.32 o 
  -5  -2   6      932.28     1160.55     40.71 o 
  -4  -2   6      644.66      672.87     23.09 o 
  -3  -2   6      421.36      478.31     18.30 o 
  -2  -2   6     3259.48     3387.21    128.33 o 
  -1  -2   6      415.68      515.14     16.92 o 
   0  -2   6     3134.07     2938.55    112.99 o 
   1  -2   6     1209.42     1287.63     40.99 o 
   2  -2   6       35.37       36.99      1.71 o 
   3  -2   6     4348.79     4308.88    148.87 o 
   4  -2   6       51.07       69.98      3.74 o 
   5  -2   6        7.16       13.98      2.07 o 
   6  -2   6      207.97      207.99      9.27 o 
   7  -2   6      374.09      359.76     15.44 o 
 -11  -1   6       61.02       61.77      8.99 o 
 -10  -1   6        6.05        9.96      4.38 o 
  -9  -1   6       33.44       38.37      4.29 o 
  -8  -1   6      528.23      515.43     16.25 o 
  -7  -1   6      216.88      220.05      7.73 o 
  -6  -1   6       73.42       75.80      4.33 o 
  -5  -1   6     3555.40     3222.09    111.55 o 
  -4  -1   6       66.92       64.61      3.22 o 
  -3  -1   6     6101.85     5462.43    231.60 o 
  -2  -1   6       12.40        9.53      1.53 o 
  -1  -1   6     2105.05     2500.25     85.32 o 
   0  -1   6       40.78       30.41      1.98 o 
   1  -1   6       39.77       36.46      1.75 o 
   2  -1   6     1020.12      984.82     27.93 o 
   3  -1   6     2711.37     2606.80     83.59 o 
   4  -1   6     3041.93     3082.42    116.99 o 
   5  -1   6      180.82      180.19      7.34 o 
   6  -1   6     3301.93     3304.39    140.11 o 
   7  -1   6        6.00        7.57      1.66 o 
 -11   0   6     1443.28     1437.47     71.31 o 
 -10   0   6      110.76      120.63      6.54 o 
  -9   0   6      999.27     1064.28     41.10 o 
  -8   0   6     3587.29     3533.52    122.55 o 
  -7   0   6        1.91        1.79      1.48 o 
  -6   0   6     3237.03     3191.96     95.31 o 
  -5   0   6       87.51       71.52      4.68 o 
  -4   0   6       52.25       71.50      3.11 o 
  -3   0   6     3702.61     3569.95    274.46 o 
  -2   0   6    16895.28    20154.85    636.75 o 
  -1   0   6        4.29        3.32      1.36 o 
   0   0   6     4309.10     4393.79    165.97 o 
   1   0   6     1751.36     1661.84     49.37 o 
   2   0   6       17.77       23.09      1.56 o 
   3   0   6     4829.53     4568.73    146.26 o 
   4   0   6      139.43      144.97      6.91 o 
   5   0   6     1016.66      994.79     42.40 o 
   6   0   6      150.15      140.50      6.80 o 
   7   0   6      571.38      578.03     24.89 o 
   8   0   6       34.74       37.83      4.13 o 
   9   0   6      468.60      474.98     23.86 o 
  10   0   6      203.47      179.33     12.06 o 
 -11   1   6      854.82      912.62     45.58 o 
 -10   1   6      619.18      630.60     27.88 o 
  -9   1   6     3797.89     3696.19    140.32 o 
  -8   1   6      161.30      167.22      7.01 o 
  -7   1   6        0.57        0.65      2.13 o 
  -6   1   6      796.42      783.51     23.93 o 
  -5   1   6     1612.31     1476.83     44.34 o 
  -4   1   6      798.96      917.45     32.02 o 
  -3   1   6     4615.03     4637.64    146.90 o 
  -2   1   6      816.77      789.35     25.20 o 
  -1   1   6      548.86      619.68     21.67 o 
   0   1   6     8201.51     7195.03    268.11 o 
   1   1   6      529.38      522.30     15.89 o 
   2   1   6     1408.77     1448.25     46.49 o 
   3   1   6      343.87      365.30     11.30 o 
   4   1   6     4920.96     5120.48    177.18 o 
   5   1   6      497.69      586.06     25.35 o 
   6   1   6     2765.28     2802.15    119.03 o 
   7   1   6      865.91      862.88     36.87 o 
   8   1   6      733.06      750.84     37.25 o 
   9   1   6      592.83      579.47     29.00 o 
  10   1   6       82.04       72.72      6.68 o 
 -11   2   6        3.64       -2.03      5.26 o 
 -10   2   6       18.54       29.21      4.46 o 
  -9   2   6       86.46       89.02      5.50 o 
  -8   2   6      909.41      867.77     30.76 o 
  -7   2   6       85.30       87.00      3.83 o 
  -6   2   6     2556.21     2629.40     90.94 o 
  -5   2   6      342.57      328.01      9.84 o 
  -4   2   6       69.30       89.00      4.69 o 
  -3   2   6     1064.84      934.30     38.82 o 
  -2   2   6     3010.02     3328.08     92.68 o 
  -1   2   6     1593.75     1672.33     57.67 o 
   0   2   6        4.70        1.92      1.21 o 
   1   2   6      365.98      333.45     12.89 o 
   2   2   6      548.80      715.56     21.71 o 
   3   2   6    12776.64    12819.10    383.32 o 
   4   2   6      210.52      194.20      7.52 o 
   5   2   6     1783.47     1877.46     65.10 o 
   6   2   6     1526.14     1520.01     64.70 o 
   7   2   6       49.66       57.10      4.87 o 
   8   2   6      571.89      565.09     28.56 o 
   9   2   6       62.98       74.23      7.17 o 
  10   2   6      923.77      955.40     58.34 o 
 -10   3   6        1.66        3.21      4.13 o 
  -9   3   6     1333.57     1326.46     50.79 o 
  -8   3   6       37.25       35.42      3.41 o 
  -7   3   6        1.22        5.42      2.59 o 
  -6   3   6     1594.59     1573.27     44.49 o 
  -5   3   6     1895.71     1867.59     59.53 o 
  -4   3   6      355.23      330.03      9.91 o 
  -3   3   6      701.29      715.94     24.16 o 
  -2   3   6     1983.92     2062.24     61.53 o 
  -1   3   6      502.75      509.57     17.86 o 
   0   3   6    12075.25     7954.58    341.21 o 
   1   3   6      100.74      109.25      4.64 o 
   2   3   6     1919.15     1738.70     52.14 o 
   3   3   6      912.18      927.48     29.94 o 
   4   3   6     1105.05     1216.56     36.60 o 
   5   3   6     1953.12     1829.63     63.50 o 
   6   3   6      734.52      776.84     29.97 o 
   7   3   6      181.40      191.45     11.26 o 
   8   3   6     1301.92     1352.96     66.97 o 
   9   3   6      901.34      934.64     57.03 o 
 -10   4   6       19.95       16.88      4.09 o 
  -9   4   6      485.76      503.10     20.15 o 
  -8   4   6      730.98      755.26     24.58 o 
  -7   4   6      135.36      126.75      5.90 o 
  -6   4   6      372.83      356.14     10.95 o 
  -5   4   6     1367.29     1303.20     38.97 o 
  -4   4   6       40.83       46.53      2.79 o 
  -3   4   6     3721.82     3930.17    149.27 o 
  -2   4   6       73.60       96.88      5.62 o 
  -1   4   6     1543.85     1182.26     65.31 o 
   0   4   6      800.54      630.29     24.53 o 
   1   4   6      400.42      416.27     13.04 o 
   2   4   6      594.42      557.01     17.11 o 
   3   4   6      571.20      560.82     17.38 o 
   4   4   6      449.11      508.30     15.89 o 
   5   4   6       85.76       85.64      3.62 o 
   6   4   6      907.80      887.69     34.21 o 
   7   4   6      389.35      391.86     15.77 o 
   8   4   6     1167.50     1199.86     73.16 o 
   9   4   6        7.19       14.42      6.68 o 
 -10   5   6        7.28       11.76      8.53 o 
  -9   5   6      196.08      205.40      9.67 o 
  -8   5   6      630.49      619.35     20.62 o 
  -7   5   6        8.01        7.94      3.49 o 
  -6   5   6     4135.46     3869.47    122.56 o 
  -5   5   6       48.20       55.16      4.00 o 
  -4   5   6      962.17      904.44     38.23 o 
  -3   5   6      224.96      231.00     14.63 o 
  -2   5   6      657.66      546.54     18.01 o 
  -1   5   6      101.79       99.83      5.08 o 
   0   5   6     1817.69     1773.13     53.22 o 
   1   5   6       35.30       31.31      2.76 o 
   2   5   6     2303.94     2317.03     77.17 o 
   3   5   6     2058.72     1841.86     55.44 o 
   4   5   6      434.84      448.11     14.28 o 
   5   5   6     2457.79     2286.70     86.98 o 
   6   5   6        6.12        4.52      3.57 o 
   7   5   6       16.70       11.66      3.64 o 
   8   5   6      162.27      159.95      8.47 o 
   9   5   6     1002.91     1028.23     63.39 o 
  -9   6   6      644.21      655.87     33.60 o 
  -8   6   6        3.46        5.40      4.11 o 
  -7   6   6       49.90       50.39      4.35 o 
  -6   6   6       49.89       50.16      4.28 o 
  -5   6   6      460.82      463.52     15.98 o 
  -4   6   6      281.09      269.49     10.06 o 
  -3   6   6     4051.79     4099.61    116.89 o 
  -2   6   6      161.87      176.37      7.48 o 
  -1   6   6      850.61      849.71     28.23 o 
   0   6   6     2450.89     2655.27     85.09 o 
   1   6   6      118.55      123.63      5.45 o 
   2   6   6     2839.49     2764.57     98.26 o 
   3   6   6       56.00       57.25      3.61 o 
   4   6   6      264.19      267.50     10.97 o 
   5   6   6      148.67      136.06      7.10 o 
   6   6   6      865.85      881.64     31.23 o 
   7   6   6      372.16      351.69     16.87 o 
   8   6   6      798.01      789.33     39.82 o 
  -8   7   6     1189.80     1276.42     78.38 o 
  -7   7   6      156.72      143.35      7.83 o 
  -6   7   6     6015.51     6143.01    231.62 o 
  -5   7   6     1233.29     1240.34     43.68 o 
  -4   7   6      152.69      163.54      7.99 o 
  -3   7   6     1237.25     1255.40     39.56 o 
  -2   7   6      352.65      388.84     12.13 o 
  -1   7   6     1467.68     1600.15     45.23 o 
   0   7   6      306.62      302.62     10.47 o 
   1   7   6      396.80      352.21     18.07 o 
   2   7   6      486.34      486.92     15.70 o 
   3   7   6      903.95      917.76     30.09 o 
   4   7   6       59.80       66.09      4.86 o 
   5   7   6      953.86      920.43     32.74 o 
   6   7   6      915.96      823.23     36.23 o 
   7   7   6      298.58      290.81     20.83 o 
  -7   8   6      431.79      404.10     27.85 o 
  -6   8   6      398.90      420.06     19.87 o 
  -5   8   6      341.51      352.64     14.20 o 
  -4   8   6      404.58      395.33     14.30 o 
  -3   8   6      131.07      136.75      5.90 o 
  -2   8   6       51.40       52.57      3.83 o 
  -1   8   6      261.57      275.97     10.77 o 
   0   8   6     1081.46     1159.91     40.74 o 
   1   8   6       12.32       14.62      2.95 o 
   2   8   6     1106.75     1215.90     59.99 o 
   3   8   6      195.50      195.25      8.79 o 
   4   8   6      428.93      430.46     16.75 o 
   5   8   6      518.87      515.23     27.80 o 
   6   8   6      477.78      506.88     33.39 o 
  -6   9   6     1517.74     1459.83     89.62 o 
  -5   9   6       10.98        7.51      7.30 o 
  -4   9   6       20.60       20.34      7.42 o 
  -3   9   6     1886.58     2004.18     69.87 o 
  -2   9   6      248.94      204.69      7.82 o 
  -1   9   6     1072.02     1042.69     32.26 o 
   0   9   6       27.78       19.48      4.23 o 
   1   9   6       49.75       39.58      5.38 o 
   2   9   6       53.36       59.72      6.78 o 
   3   9   6      365.93      342.80     19.95 o 
   4   9   6        0.35       -9.74      6.49 o 
   5   9   6      696.04      701.91     44.97 o 
  -4  10   6      622.54      653.08     34.59 o 
  -3  10   6        0.56        1.92      7.44 o 
  -2  10   6       18.45       21.24      6.84 o 
  -1  10   6       15.06       20.40      6.43 o 
   0  10   6      735.14      802.22     58.83 o 
   1  10   6        8.94        2.64      7.68 o 
   2  10   6      902.87      992.24     50.82 o 
   3  10   6      622.03      653.21     36.47 o 
  -1 -11   7      802.52      757.58     48.56 o 
   0 -11   7      164.01      137.05     11.26 o 
   1 -11   7       73.76       52.61      8.49 o 
  -4 -10   7      324.11      356.99     25.91 o 
  -3 -10   7        8.79        0.70      9.43 o 
  -2 -10   7      351.14      368.42     24.28 o 
  -1 -10   7      127.45      127.33     10.62 o 
   0 -10   7      510.93      514.87     42.57 o 
   1 -10   7       14.22       15.78      4.38 o 
   2 -10   7      987.97      866.40     44.26 o 
   3 -10   7       16.23       10.81      8.76 o 
   4 -10   7       21.50       33.59     12.44 o 
  -6  -9   7      136.65      153.63     16.11 o 
  -5  -9   7       63.30       64.60      9.54 o 
  -4  -9   7       11.86        1.68      4.81 o 
  -3  -9   7     1026.80     1051.04     32.53 o 
  -2  -9   7       94.61       97.61      5.74 o 
  -1  -9   7     1631.95     1614.37     59.15 o 
   0  -9   7      304.28      288.83     11.19 o 
   1  -9   7      549.90      543.89     18.45 o 
   2  -9   7      383.48      385.98     15.11 o 
   3  -9   7        8.03        8.67      3.91 o 
   4  -9   7      405.92      420.76     19.64 o 
   5  -9   7      261.69      253.33     18.72 o 
   6  -9   7        2.41        1.72      4.64 o 
  -7  -8   7      205.70      183.76     13.03 o 
  -6  -8   7      776.23      839.49     43.37 o 
  -5  -8   7        1.15       -1.43      3.92 o 
  -4  -8   7      762.26      798.12     28.08 o 
  -3  -8   7      103.10      103.10      6.26 o 
  -2  -8   7      226.86      227.29      8.36 o 
  -1  -8   7      778.98      866.02     28.77 o 
   0  -8   7       56.56       72.43      4.68 o 
   1  -8   7      433.70      415.99     13.39 o 
   2  -8   7      494.02      520.91     19.19 o 
   3  -8   7      172.78      179.65      8.61 o 
   4  -8   7        2.73        4.17      3.89 o 
   5  -8   7      889.43      934.51     40.67 o 
   6  -8   7      234.65      202.37     10.16 o 
   7  -8   7      348.79      334.16     22.81 o 
  -8  -7   7      195.78      204.44     13.55 o 
  -7  -7   7      955.99      985.89     49.76 o 
  -6  -7   7        4.38        4.02      4.13 o 
  -5  -7   7      410.47      431.65     18.49 o 
  -4  -7   7     1008.99      953.97     27.69 o 
  -3  -7   7      469.15      463.31     15.11 o 
  -2  -7   7      460.23      425.88     19.75 o 
  -1  -7   7     3041.27     3111.91    114.94 o 
   0  -7   7     1276.61     1240.92     53.04 o 
   1  -7   7      267.61      263.76      8.45 o 
   2  -7   7      541.23      523.31     17.59 o 
   3  -7   7      156.75      162.06     11.21 o 
   4  -7   7      359.90      362.65     13.69 o 
   5  -7   7       68.94       63.37      4.47 o 
   6  -7   7        8.32        9.22      6.45 o 
   7  -7   7       24.75       18.67      6.52 o 
   8  -7   7      398.44      397.25     26.07 o 
  -9  -6   7       13.26       15.37      8.52 o 
  -8  -6   7      271.75      261.36     15.87 o 
  -7  -6   7        3.72        6.81      4.31 o 
  -6  -6   7      224.86      252.93     10.02 o 
  -5  -6   7      295.22      291.43      9.73 o 
  -4  -6   7     2899.21     2738.70     95.27 o 
  -3  -6   7      506.40      510.95     18.20 o 
  -2  -6   7      775.46      831.12     35.02 o 
  -1  -6   7     2224.92     2203.27     76.24 o 
   0  -6   7      200.51      199.74     10.69 o 
   1  -6   7      627.95      551.14     17.39 o 
   2  -6   7       32.29       32.17      2.96 o 
   3  -6   7      323.63      343.54     11.01 o 
   4  -6   7      211.13      218.86      9.64 o 
   5  -6   7      995.19     1027.63     39.45 o 
   6  -6   7       20.60       24.19      4.70 o 
   7  -6   7     1653.17     1641.50    103.70 o 
   8  -6   7     2203.10     1978.86    119.61 o 
  -9  -5   7      329.66      370.95     25.90 o 
  -8  -5   7       28.71       26.24      4.55 o 
  -7  -5   7     2065.41     2024.74     70.56 o 
  -6  -5   7      571.37      581.85     18.35 o 
  -5  -5   7      924.60      825.57     34.01 o 
  -4  -5   7     2317.07     2335.59     96.01 o 
  -3  -5   7     2570.85     2338.52    110.36 o 
  -2  -5   7     1688.54     1817.66     63.32 o 
  -1  -5   7      679.52      739.55     24.21 o 
   0  -5   7       50.48       47.31      2.92 o 
   1  -5   7        5.14        2.24      1.81 o 
   2  -5   7     3390.23     3138.76    100.42 o 
   3  -5   7        0.67        0.75      2.00 o 
   4  -5   7     1256.47     1212.03     42.27 o 
   5  -5   7     2198.95     2195.67    107.95 o 
   6  -5   7       54.82       51.25      4.87 o 
   7  -5   7      545.50      553.24     27.94 o 
   8  -5   7      142.14      170.69     20.74 o 
   9  -5   7      454.78      395.33     25.09 o 
 -10  -4   7     1034.48      998.63     76.97 o 
  -9  -4   7       21.79       19.64      5.00 o 
  -8  -4   7      310.15      308.25     12.38 o 
  -7  -4   7     1104.81     1048.53     38.85 o 
  -6  -4   7     2004.57     2225.74     77.55 o 
  -5  -4   7     1001.48      900.86     41.55 o 
  -4  -4   7      176.85      180.86      7.11 o 
  -3  -4   7       98.86       97.40      5.17 o 
  -2  -4   7        3.21        2.63      2.22 o 
  -1  -4   7     8010.86     8173.29    260.83 o 
   0  -4   7      370.32      384.64     10.73 o 
   1  -4   7     4606.25     4290.82    136.70 o 
   2  -4   7      705.31      708.73     23.04 o 
   3  -4   7       59.26       70.06      2.94 o 
   4  -4   7     1386.27     1387.34     44.25 o 
   5  -4   7      917.66      930.91     39.98 o 
   6  -4   7      167.96      167.08      8.35 o 
   7  -4   7       12.21       12.15      3.27 o 
   8  -4   7     1649.49     1535.89     75.57 o 
   9  -4   7      212.78      175.51     13.60 o 
 -10  -3   7      162.82      177.00     14.11 o 
  -9  -3   7       29.41       20.43      3.98 o 
  -8  -3   7      102.55       96.22      5.45 o 
  -7  -3   7      776.68      702.92     23.79 o 
  -6  -3   7       40.05       39.71      3.25 o 
  -5  -3   7      453.17      471.72     20.69 o 
  -4  -3   7     3841.08     3577.44    115.48 o 
  -3  -3   7      234.27      247.34      8.33 o 
  -2  -3   7     9232.74     9361.94    299.25 o 
  -1  -3   7      884.02      803.33     37.42 o 
   0  -3   7     1388.62     1525.67     45.44 o 
   1  -3   7     1147.15     1129.56     39.19 o 
   2  -3   7     3286.85     3254.45     97.22 o 
   3  -3   7       26.69       30.31      2.13 o 
   4  -3   7     2100.38     2127.17     73.82 o 
   5  -3   7      779.12      760.80     32.72 o 
   6  -3   7       15.12       10.91      2.53 o 
   7  -3   7      660.78      656.54     28.17 o 
   8  -3   7       39.14       38.77      3.36 o 
   9  -3   7        3.60       -1.84      3.26 o 
 -10  -2   7      349.99      327.64     22.63 o 
  -9  -2   7       11.68       11.25      3.74 o 
  -8  -2   7       51.24       52.23      3.97 o 
  -7  -2   7     2713.30     2459.14     85.63 o 
  -6  -2   7     2244.46     2134.24     71.18 o 
  -5  -2   7     4803.99     5069.46    175.30 o 
  -4  -2   7      132.66      140.32      8.64 o 
  -3  -2   7      541.60      493.29     15.34 o 
  -2  -2   7      198.84      258.19      8.45 o 
  -1  -2   7     7392.17     7474.10    255.19 o 
   0  -2   7       67.28       67.22      2.67 o 
   1  -2   7      555.03      510.82     14.46 o 
   2  -2   7     4102.96     4155.88    123.02 o 
   3  -2   7      780.36      813.08     28.38 o 
   4  -2   7     3436.61     3326.41    141.03 o 
   5  -2   7      361.12      397.36     17.28 o 
   6  -2   7       60.15       57.17      3.46 o 
   7  -2   7       11.33        8.84      2.18 o 
   8  -2   7      363.98      357.02     17.92 o 
 -10  -1   7      225.99      227.00     11.81 o 
  -9  -1   7       18.93       20.73      3.52 o 
  -8  -1   7     1544.45     1685.05     54.52 o 
  -7  -1   7       23.33       27.28      2.76 o 
  -6  -1   7      683.30      709.42     21.03 o 
  -5  -1   7       19.03       20.22      2.53 o 
  -4  -1   7     5034.46     4485.45    143.22 o 
  -3  -1   7      307.50      393.53     13.85 o 
  -2  -1   7     2704.12     2665.91     70.95 o 
  -1  -1   7     1202.14      994.49     51.59 o 
   0  -1   7      363.94      407.70     12.23 o 
   1  -1   7     8088.40     7658.36    238.77 o 
   2  -1   7      596.88      585.01     16.58 o 
   3  -1   7       33.86       30.31      2.16 o 
   4  -1   7        1.91        2.28      2.24 o 
   5  -1   7     1336.76     1363.57     57.96 o 
   6  -1   7      455.44      482.56     20.74 o 
   7  -1   7      649.28      638.91     27.42 o 
   8  -1   7      141.18      135.55      7.54 o 
   9  -1   7      520.83      523.22     31.94 o 
 -11   0   7      115.83      116.52     10.62 o 
 -10   0   7      578.28      591.98     23.65 o 
  -9   0   7       57.86       57.04      4.87 o 
  -8   0   7      130.41      136.61      6.11 o 
  -7   0   7     1380.67     1309.80     39.35 o 
  -6   0   7      142.30      148.57      6.29 o 
  -5   0   7     4279.08     4262.47    127.29 o 
  -4   0   7     1177.12     1270.35     40.74 o 
  -3   0   7      131.32      176.61      6.17 o 
  -2   0   7    15231.91    17446.33    654.31 o 
  -1   0   7      498.56      454.84     16.46 o 
   0   0   7     1693.17     1966.24     55.20 o 
   1   0   7      487.36      468.56     12.67 o 
   2   0   7     2869.07     2827.06     90.34 o 
   3   0   7      882.66      936.44     30.26 o 
   4   0   7     1142.92      989.60     34.43 o 
   5   0   7      105.80      111.71      5.93 o 
   6   0   7     1868.40     1949.26     82.73 o 
   7   0   7      731.13      739.79     31.80 o 
   8   0   7       12.41       12.37      2.93 o 
   9   0   7      273.05      272.05     14.19 o 
  10   0   7      315.08      321.61     20.53 o 
 -10   1   7      197.96      212.13     11.06 o 
  -9   1   7      344.58      354.40     15.00 o 
  -8   1   7      528.56      518.84     18.88 o 
  -7   1   7      109.98      104.96      4.47 o 
  -6   1   7        4.97        2.43      2.37 o 
  -5   1   7     1724.21     1760.83    106.95 o 
  -4   1   7      284.04      253.57      8.41 o 
  -3   1   7        2.02        2.83      1.81 o 
  -2   1   7       21.73       41.93      2.35 o 
  -1   1   7     1871.72     1955.48     58.19 o 
   0   1   7      150.90      186.54      6.13 o 
   1   1   7     5535.23     5534.77    176.32 o 
   2   1   7       23.57       23.79      1.92 o 
   3   1   7     2439.27     2455.16     73.65 o 
   4   1   7     4417.41     4525.75    156.61 o 
   5   1   7      300.53      336.93     15.09 o 
   6   1   7      714.97      760.61     32.72 o 
   7   1   7     1147.81     1192.07     58.81 o 
   8   1   7       29.90       25.86      3.90 o 
   9   1   7      151.60      162.47     11.89 o 
  10   1   7     1366.73     1381.96     83.59 o 
 -10   2   7      101.78      107.82      6.91 o 
  -9   2   7       91.79       78.08      5.41 o 
  -8   2   7      307.13      299.66     11.66 o 
  -7   2   7     1742.10     1736.78     55.79 o 
  -6   2   7       24.34       28.72      2.62 o 
  -5   2   7     1426.24     1472.38     43.81 o 
  -4   2   7     2775.32     2877.67    118.58 o 
  -3   2   7       42.20       48.73      3.98 o 
  -2   2   7     8249.69     8500.77    238.84 o 
  -1   2   7       14.38       17.72      1.90 o 
   0   2   7     1850.55     1993.84     59.63 o 
   1   2   7      186.68      239.92      8.27 o 
   2   2   7      276.28      208.25      6.99 o 
   3   2   7      544.05      611.42     18.66 o 
   4   2   7     1548.20     1393.05     41.98 o 
   5   2   7      677.97      673.53     23.64 o 
   6   2   7      123.31      110.22      6.05 o 
   7   2   7      613.15      605.69     30.60 o 
   8   2   7       38.15       34.14      4.70 o 
   9   2   7      503.20      499.74     31.61 o 
 -10   3   7      847.41      822.42     51.15 o 
  -9   3   7      149.18      150.24      7.01 o 
  -8   3   7      616.54      681.08     22.44 o 
  -7   3   7      283.08      290.90     11.03 o 
  -6   3   7      205.46      203.29      6.94 o 
  -5   3   7     1659.01     1424.51     45.10 o 
  -4   3   7      808.35      807.02     35.45 o 
  -3   3   7     2183.75     2293.23     91.27 o 
  -2   3   7       43.71       58.21      2.79 o 
  -1   3   7     4112.51     3017.02    114.31 o 
   0   3   7      200.32      211.48     11.74 o 
   1   3   7     9555.09    10035.82    299.95 o 
   2   3   7     1214.91     1151.33     44.70 o 
   3   3   7      721.42      800.35     26.03 o 
   4   3   7      587.66      572.08     17.64 o 
   5   3   7      110.93      115.96      5.09 o 
   6   3   7      571.52      596.19     23.12 o 
   7   3   7       62.36       67.65      5.85 o 
   8   3   7        0.87       -0.95      5.70 o 
   9   3   7       43.60       46.78     15.44 o 
 -10   4   7      240.10      264.36     15.51 o 
  -9   4   7       78.04       82.29      5.81 o 
  -8   4   7     1886.86     1804.98     57.86 o 
  -7   4   7      996.55      921.83     29.92 o 
  -6   4   7      159.19      165.01      6.61 o 
  -5   4   7      121.95      130.63      4.91 o 
  -4   4   7     3752.30     3559.42    122.23 o 
  -3   4   7       71.91       76.86      4.05 o 
  -2   4   7    11809.94    12007.80    381.03 o 
  -1   4   7       34.49       40.95      3.02 o 
   0   4   7      483.48      407.93     13.68 o 
   1   4   7     2423.39     2308.68     85.16 o 
   2   4   7      868.35      952.88     30.88 o 
   3   4   7      670.45      614.50     20.22 o 
   4   4   7      416.90      396.00     12.65 o 
   5   4   7       10.38       11.18      2.76 o 
   6   4   7      118.10      130.69      6.33 o 
   7   4   7     1114.04     1087.34     41.80 o 
   8   4   7      641.08      668.77     41.88 o 
   9   4   7      285.10      272.85     19.72 o 
  -9   5   7       49.50       49.60      6.98 o 
  -8   5   7      267.41      262.96     10.13 o 
  -7   5   7     1137.21     1082.55     34.95 o 
  -6   5   7      152.74      138.78      5.99 o 
  -5   5   7     5030.72     4834.81    143.33 o 
  -4   5   7      289.00      323.76     12.44 o 
  -3   5   7      695.67      696.14     28.64 o 
  -2   5   7      383.79      385.30     14.32 o 
  -1   5   7       14.16       14.45      2.58 o 
   0   5   7     2865.90     2976.12     89.13 o 
   1   5   7     1797.09     1894.70     75.51 o 
   2   5   7      263.08      315.19     14.89 o 
   3   5   7       18.12       16.41      2.75 o 
   4   5   7     4217.23     3942.54    149.60 o 
   5   5   7      269.46      236.17      9.67 o 
   6   5   7     2619.36     2737.30    103.92 o 
   7   5   7      121.42      116.11      6.92 o 
   8   5   7       46.40       35.41      3.74 o 
  -9   6   7       14.83       17.21      6.78 o 
  -8   6   7      888.64      871.51     43.44 o 
  -7   6   7      143.99      138.29      6.35 o 
  -6   6   7       44.02       49.56      4.56 o 
  -5   6   7      205.58      230.62      8.92 o 
  -4   6   7     1905.54     1824.55     61.33 o 
  -3   6   7     3333.81     3461.98    137.72 o 
  -2   6   7     2128.66     2203.02     65.52 o 
  -1   6   7       37.83       40.07      3.24 o 
   0   6   7     1054.51     1089.08     43.73 o 
   1   6   7     4387.34     4368.29    139.69 o 
   2   6   7      251.52      212.24      7.85 o 
   3   6   7     2800.45     2495.61     92.79 o 
   4   6   7      120.36      105.74      6.45 o 
   5   6   7       23.86       24.69      4.74 o 
   6   6   7        9.23       10.63      4.30 o 
   7   6   7      540.01      531.92     24.07 o 
   8   6   7        0.39        3.17      5.93 o 
  -8   7   7       56.53       73.41      9.94 o 
  -7   7   7       11.54       21.08      5.47 o 
  -6   7   7     1056.28     1091.89     42.87 o 
  -5   7   7      362.61      379.30     14.96 o 
  -4   7   7      206.54      215.24      8.60 o 
  -3   7   7      323.16      310.94     12.74 o 
  -2   7   7     4699.80     4734.32    140.91 o 
  -1   7   7        0.15        3.44      3.09 o 
   0   7   7     3595.40     3075.09    120.24 o 
   1   7   7       34.01       32.89      3.59 o 
   2   7   7       24.86       21.37      3.74 o 
   3   7   7       59.25       67.97      4.98 o 
   4   7   7     1316.43     1326.63     60.80 o 
   5   7   7       36.19       30.88      4.48 o 
   6   7   7     1183.27     1149.30     70.72 o 
   7   7   7      628.13      565.70     36.31 o 
  -7   8   7        9.72       15.70      8.63 o 
  -6   8   7      426.25      414.79     23.24 o 
  -5   8   7      103.40      107.69      9.31 o 
  -4   8   7       92.96      111.22      6.36 o 
  -3   8   7      811.92      830.97     29.88 o 
  -2   8   7      350.04      379.11     12.20 o 
  -1   8   7      397.08      386.73     13.24 o 
   0   8   7       30.39       21.86      5.12 o 
   1   8   7     1942.87     1972.83     91.18 o 
   2   8   7       28.59       24.23      4.31 o 
   3   8   7     1281.24     1276.63     45.22 o 
   4   8   7      587.23      579.81     39.54 o 
   5   8   7      249.32      263.05     19.55 o 
   6   8   7      337.15      382.21     26.22 o 
  -6   9   7      268.13      291.59     22.81 o 
  -5   9   7      218.54      227.26     17.81 o 
  -4   9   7      120.39      118.18     10.20 o 
  -3   9   7      945.61      907.86     42.09 o 
  -2   9   7      934.61      880.19     37.01 o 
  -1   9   7        0.91       -1.71      4.13 o 
   0   9   7     2358.91     2461.59     85.68 o 
   1   9   7      445.43      422.23     18.30 o 
   2   9   7      294.96      306.01     25.97 o 
   3   9   7      647.50      612.71     32.46 o 
   4   9   7       61.60       54.78      8.35 o 
  -4  10   7        3.47       -4.53      7.76 o 
  -3  10   7      544.33      529.20     35.85 o 
  -2  10   7      370.53      349.46     25.58 o 
  -1  10   7       11.83       25.81     10.23 o 
   0  10   7      266.24      250.22     30.42 o 
   1  10   7      227.93      223.72     17.92 o 
   2  10   7       56.81       62.29     11.24 o 
  -4 -10   8       65.72       39.18     10.75 o 
  -3 -10   8     1209.99     1174.63     73.00 o 
  -2 -10   8       53.67       50.07      8.33 o 
  -1 -10   8       18.74       13.84      7.54 o 
   0 -10   8       22.80       18.93      7.25 o 
   1 -10   8      564.72      552.88     36.02 o 
   2 -10   8        1.26        1.07      8.13 o 
   3 -10   8      236.09      231.45     17.59 o 
   4 -10   8      650.96      594.96     38.45 o 
  -6  -9   8      206.27      227.61     18.67 o 
  -5  -9   8       79.92       92.86     18.21 o 
  -4  -9   8      204.61      189.20     11.27 o 
  -3  -9   8       30.15       46.66      5.43 o 
  -2  -9   8     2318.44     2188.58     93.62 o 
  -1  -9   8       58.87       56.68      5.02 o 
   0  -9   8     1446.82     1424.79     59.05 o 
   1  -9   8      195.08      195.22      8.77 o 
   2  -9   8      220.70      222.58      9.59 o 
   3  -9   8     1323.33     1374.53     59.45 o 
   4  -9   8      120.86      108.33     10.88 o 
   5  -9   8      302.50      326.99     22.63 o 
  -7  -8   8        3.35        5.75      8.05 o 
  -6  -8   8      374.02      337.79     20.39 o 
  -5  -8   8      626.23      665.65     27.12 o 
  -4  -8   8      308.89      261.87     10.45 o 
  -3  -8   8     2678.10     2669.07    101.69 o 
  -2  -8   8      431.60      392.74     13.34 o 
  -1  -8   8      660.10      657.83     26.47 o 
   0  -8   8     2023.83     2010.32     67.52 o 
   1  -8   8      250.63      254.33     10.69 o 
   2  -8   8      483.21      451.29     16.84 o 
   3  -8   8      199.53      208.63      9.70 o 
   4  -8   8      926.03      935.26     36.36 o 
   5  -8   8       59.16       52.69      5.19 o 
   6  -8   8     1184.70     1207.29     51.90 o 
  -8  -7   8      618.16      573.20     37.97 o 
  -7  -7   8        0.90       -3.38      7.18 o 
  -6  -7   8     1613.90     1615.90     61.92 o 
  -5  -7   8      322.80      311.91     12.79 o 
  -4  -7   8      187.52      167.55      8.69 o 
  -3  -7   8     1682.93     1748.53     52.67 o 
  -2  -7   8       74.93       77.87      4.88 o 
  -1  -7   8      880.69      840.13     33.07 o 
   0  -7   8     1072.39     1187.84     36.03 o 
   1  -7   8     1127.43     1130.99     36.73 o 
   2  -7   8      168.13      170.02      7.43 o 
   3  -7   8     2493.75     2445.31     84.77 o 
   4  -7   8       10.29        9.13      3.71 o 
   5  -7   8     1315.25     1228.39     47.28 o 
   6  -7   8      574.18      599.98     37.97 o 
   7  -7   8      158.28      140.22     11.57 o 
  -8  -6   8       67.40       54.34      7.69 o 
  -7  -6   8       41.80       32.88      5.21 o 
  -6  -6   8      888.27      922.42     30.63 o 
  -5  -6   8      461.93      496.57     19.88 o 
  -4  -6   8      203.30      199.69      9.74 o 
  -3  -6   8     2046.42     2322.57     70.19 o 
  -2  -6   8      930.95      818.28     32.16 o 
  -1  -6   8      811.66      843.88     27.50 o 
   0  -6   8     1568.37     1627.62     63.39 o 
   1  -6   8      349.07      356.39     11.67 o 
   2  -6   8     1406.19     1377.32     41.51 o 
   3  -6   8      308.74      307.08     11.69 o 
   4  -6   8        1.62       -0.59      3.12 o 
   5  -6   8      142.85      136.11      6.50 o 
   6  -6   8      493.59      501.23     25.90 o 
   7  -6   8        1.36        2.58      6.02 o 
   8  -6   8       14.02       20.05      6.19 o 
  -9  -5   8       22.34       24.18      8.31 o 
  -8  -5   8      262.70      261.66     13.76 o 
  -7  -5   8        6.22       -0.77      4.12 o 
  -6  -5   8      717.05      702.90     41.70 o 
  -5  -5   8      678.10      650.32     25.54 o 
  -4  -5   8      190.14      188.41     10.72 o 
  -3  -5   8     1396.83     1512.88     43.22 o 
  -2  -5   8       74.05       75.85      6.27 o 
  -1  -5   8     1944.51     1908.07     57.22 o 
   0  -5   8      166.71      168.21      5.78 o 
   1  -5   8        3.65        3.49      2.39 o 
   2  -5   8      737.85      786.16     25.48 o 
   3  -5   8     2528.44     2470.79     73.96 o 
   4  -5   8      153.14      152.07      7.04 o 
   5  -5   8     1762.37     1768.83     87.01 o 
   6  -5   8      581.39      583.64     29.62 o 
   7  -5   8       29.04       26.47      4.43 o 
   8  -5   8      680.87      683.39     42.04 o 
  -9  -4   8      920.53      834.31     42.39 o 
  -8  -4   8      233.46      222.25      9.51 o 
  -7  -4   8      189.29      183.78     10.67 o 
  -6  -4   8     2011.69     2232.93     72.05 o 
  -5  -4   8     3298.57     3493.79    112.14 o 
  -4  -4   8     4761.25     3978.03    173.08 o 
  -3  -4   8      310.71      353.76     11.63 o 
  -2  -4   8      758.57      801.24     24.48 o 
  -1  -4   8      368.60      304.09     18.05 o 
   0  -4   8     4442.28     4063.95    128.47 o 
   1  -4   8       77.01       86.79      3.44 o 
   2  -4   8     3969.29     3833.21    122.29 o 
   3  -4   8     2284.90     2356.24     66.52 o 
   4  -4   8       54.66       69.82      3.11 o 
   5  -4   8     1008.33     1011.58     38.26 o 
   6  -4   8      137.33      144.54      8.87 o 
   7  -4   8       61.79       58.03      4.87 o 
   8  -4   8      148.28      129.07      9.61 o 
   9  -4   8      171.38      179.34     15.67 o 
 -10  -3   8       16.64       22.27      8.19 o 
  -9  -3   8      728.74      717.79     33.73 o 
  -8  -3   8      776.78      776.23     27.88 o 
  -7  -3   8      171.90      162.86      7.27 o 
  -6  -3   8     2724.60     2979.24     95.04 o 
  -5  -3   8      642.84      657.48     20.37 o 
  -4  -3   8        0.78        0.34      2.50 o 
  -3  -3   8     7651.31     7894.01    235.91 o 
  -2  -3   8      690.94      719.74     32.62 o 
  -1  -3   8     2485.20     2510.58     74.78 o 
   0  -3   8     2004.94     2103.99     66.85 o 
   1  -3   8        9.67       12.34      2.01 o 
   2  -3   8      607.03      553.54     16.93 o 
   3  -3   8     1780.07     1859.14     52.20 o 
   4  -3   8        7.90        7.59      2.00 o 
   5  -3   8      392.74      362.96     16.19 o 
   6  -3   8      775.36      776.60     33.42 o 
   7  -3   8        5.21        9.83      3.19 o 
   8  -3   8     1697.87     1687.07     82.93 o 
   9  -3   8       13.66       17.13      4.25 o 
 -10  -2   8       75.69       83.88      9.38 o 
  -9  -2   8      546.03      506.52     20.69 o 
  -8  -2   8        8.91       10.90      3.75 o 
  -7  -2   8       38.86       38.06      3.53 o 
  -6  -2   8     7777.92     6345.81    218.36 o 
  -5  -2   8      574.87      606.91     19.43 o 
  -4  -2   8     4133.79     4271.07    136.92 o 
  -3  -2   8       79.58       67.58      3.67 o 
  -2  -2   8      409.12      452.56     13.27 o 
  -1  -2   8     1966.86     1962.06     62.45 o 
   0  -2   8    17220.62    16406.46    512.34 o 
   1  -2   8      523.19      526.71     15.19 o 
   2  -2   8     3524.40     3640.42     96.44 o 
   3  -2   8     3081.43     3071.44     91.09 o 
   4  -2   8      122.78      133.28      5.13 o 
   5  -2   8     1916.76     1858.18     70.70 o 
   6  -2   8      297.44      304.88     12.20 o 
   7  -2   8      231.69      232.92     12.24 o 
   8  -2   8      162.55      155.05      8.69 o 
   9  -2   8      348.42      335.10     20.86 o 
 -10  -1   8      104.87       96.18     12.21 o 
  -9  -1   8     3128.89     3152.25    101.29 o 
  -8  -1   8      328.40      343.79     13.93 o 
  -7  -1   8     8631.50     8894.55    284.55 o 
  -6  -1   8     1109.85     1071.13     32.77 o 
  -5  -1   8      934.20      743.99     26.40 o 
  -4  -1   8     1955.50     1819.60    130.85 o 
  -3  -1   8     6062.41     6250.43    199.71 o 
  -2  -1   8     1436.49     1791.24     50.61 o 
  -1  -1   8      105.64       66.72      5.72 o 
   0  -1   8    12176.81    12591.61    543.78 o 
   1  -1   8      216.37      212.91      6.26 o 
   2  -1   8     6967.05     6650.78    185.04 o 
   3  -1   8      115.79      126.88      4.88 o 
   4  -1   8      120.56      114.45      4.75 o 
   5  -1   8      188.90      183.93      8.81 o 
   6  -1   8     3199.08     3248.64    137.81 o 
   7  -1   8        0.79        3.38      2.93 o 
   8  -1   8     1417.80     1453.24     71.23 o 
   9  -1   8      549.96      528.64     32.59 o 
 -10   0   8      954.06      946.95     58.49 o 
  -9   0   8      150.09      140.26      6.23 o 
  -8   0   8      159.86      156.53      7.42 o 
  -7   0   8      769.19      778.45     25.46 o 
  -6   0   8     2410.44     2395.17     74.27 o 
  -5   0   8       70.22       63.71      3.39 o 
  -4   0   8      489.34      502.76     16.80 o 
  -3   0   8     2963.08     2858.66     84.86 o 
  -2   0   8        7.73       10.39      2.35 o 
  -1   0   8     5564.41     5817.56    172.89 o 
   0   0   8     1233.33     1217.40     44.29 o 
   1   0   8      366.59      336.87     10.57 o 
   2   0   8       49.77       50.99      2.65 o 
   3   0   8     1625.22     1661.02     49.90 o 
   4   0   8        0.36        0.20      1.86 o 
   5   0   8     3019.30     3008.29    127.78 o 
   6   0   8     1300.44     1367.64     58.30 o 
   7   0   8      592.84      613.59     30.60 o 
   8   0   8     1213.76     1210.64     59.78 o 
   9   0   8       76.01       75.77      6.68 o 
 -10   1   8        7.54        3.41      6.75 o 
  -9   1   8     1361.35     1344.09     47.23 o 
  -8   1   8        6.04        7.12      2.94 o 
  -7   1   8     1671.82     1506.89     56.86 o 
  -6   1   8      262.92      256.42      8.98 o 
  -5   1   8       15.91       16.72      2.51 o 
  -4   1   8     2733.00     2849.88     92.72 o 
  -3   1   8     1629.89     1580.49     50.34 o 
  -2   1   8       61.56       54.29      3.82 o 
  -1   1   8     1305.20     1424.63     45.45 o 
   0   1   8     5435.50     5628.54    157.87 o 
   1   1   8        1.97        2.36      1.71 o 
   2   1   8     4858.69     5049.90    161.71 o 
   3   1   8      385.13      402.01     12.53 o 
   4   1   8      987.68      973.03     34.02 o 
   5   1   8     1910.85     1938.21     73.75 o 
   6   1   8      193.77      223.17     12.24 o 
   7   1   8     1219.78     1210.68     59.78 o 
   8   1   8      126.40      148.23      8.94 o 
   9   1   8       36.00       33.99      5.51 o 
 -10   2   8      247.70      255.30     18.41 o 
  -9   2   8       18.85       21.86      4.59 o 
  -8   2   8       91.45       96.64      5.93 o 
  -7   2   8     1806.03     1764.88     56.14 o 
  -6   2   8     1474.43     1443.86     48.85 o 
  -5   2   8       46.04       45.19      2.96 o 
  -4   2   8      250.76      223.33      7.58 o 
  -3   2   8     3431.50     3427.13    108.70 o 
  -2   2   8      854.34      917.48     27.58 o 
  -1   2   8     5850.94     5965.11    188.49 o 
   0   2   8       38.45       46.38      2.52 o 
   1   2   8     3893.50     4300.94    182.75 o 
   2   2   8     2326.55     2349.21     87.81 o 
   3   2   8     1219.51     1201.07     36.32 o 
   4   2   8      240.77      222.37      7.31 o 
   5   2   8      459.14      447.30     16.08 o 
   6   2   8      246.76      255.68     14.10 o 
   7   2   8       65.85       73.06      5.85 o 
   8   2   8     1277.49     1250.91     75.94 o 
   9   2   8      184.46      177.83     13.02 o 
 -10   3   8       73.66       84.41      8.03 o 
  -9   3   8     1258.72     1319.16     50.42 o 
  -8   3   8      102.20      103.69      5.62 o 
  -7   3   8      674.00      663.90     22.11 o 
  -6   3   8     1803.63     1612.61     48.21 o 
  -5   3   8       13.19       14.73      2.68 o 
  -4   3   8     3586.78     3102.93    105.90 o 
  -3   3   8       11.02       17.51      2.46 o 
  -2   3   8     1356.13     1486.42     47.78 o 
  -1   3   8      168.85      180.16      7.80 o 
   0   3   8      559.93      551.85     19.00 o 
   1   3   8      382.00      473.65     15.73 o 
   2   3   8     5797.14     5796.42    173.05 o 
   3   3   8        7.81        8.36      2.36 o 
   4   3   8      366.30      348.61     11.18 o 
   5   3   8     2046.59     2066.83     78.53 o 
   6   3   8      278.54      294.36     12.06 o 
   7   3   8      409.70      432.03     27.96 o 
   8   3   8      108.34      108.13      9.61 o 
   9   3   8        5.64       13.60      6.52 o 
 -10   4   8       14.92       29.32      6.71 o 
  -9   4   8      395.26      381.61     20.73 o 
  -8   4   8       40.59       40.84      4.43 o 
  -7   4   8     1378.71     1432.58     49.84 o 
  -6   4   8       29.00       38.08      3.47 o 
  -5   4   8      141.91      130.62      5.05 o 
  -4   4   8      692.23      776.28     26.54 o 
  -3   4   8      978.16      954.18     28.98 o 
  -2   4   8       24.93       24.21      3.38 o 
  -1   4   8     8554.30     8945.27    265.70 o 
   0   4   8      395.32      384.70     18.01 o 
   1   4   8     1626.28     1640.88     56.79 o 
   2   4   8      753.97      713.95     21.98 o 
   3   4   8       98.48      101.33      4.24 o 
   4   4   8     3912.10     3658.74    117.21 o 
   5   4   8      593.51      616.49     22.04 o 
   6   4   8       10.10       10.74      3.39 o 
   7   4   8       19.74       16.77      3.26 o 
   8   4   8      451.41      442.49     29.01 o 
  -9   5   8      236.19      243.85     14.72 o 
  -8   5   8      291.04      273.44     12.38 o 
  -7   5   8      420.75      398.58     14.15 o 
  -6   5   8      935.98      906.31     29.40 o 
  -5   5   8        3.42        1.72      3.13 o 
  -4   5   8     9548.85     9092.73    305.82 o 
  -3   5   8      142.00      154.57      8.75 o 
  -2   5   8     1232.52     1225.89     47.96 o 
  -1   5   8     2400.59     2564.22     72.02 o 
   0   5   8      574.60      604.89     31.03 o 
   1   5   8      850.98      872.20     34.56 o 
   2   5   8      237.36      241.00      8.59 o 
   3   5   8       48.99       49.53      3.64 o 
   4   5   8      654.90      660.63     26.05 o 
   5   5   8     1554.51     1545.01     54.00 o 
   6   5   8       48.34       51.49      4.58 o 
   7   5   8      791.70      834.92     36.35 o 
   8   5   8      112.44      101.76     10.74 o 
  -8   6   8      114.40      105.91      7.80 o 
  -7   6   8     2121.97     2043.58     77.37 o 
  -6   6   8      940.50      937.93     33.49 o 
  -5   6   8       25.47       24.47      3.87 o 
  -4   6   8     5411.55     5296.24    222.54 o 
  -3   6   8      221.69      244.50     11.74 o 
  -2   6   8     1110.35     1136.51     32.42 o 
  -1   6   8      454.71      484.22     14.61 o 
   0   6   8      139.87      134.12      9.08 o 
   1   6   8      219.96      243.15     10.06 o 
   2   6   8     3446.16     3667.87    109.56 o 
   3   6   8      188.00      186.39      9.45 o 
   4   6   8     2300.66     2281.14     79.47 o 
   5   6   8       18.97       13.17      3.79 o 
   6   6   8      100.40      108.09      7.28 o 
   7   6   8       91.87       95.53      9.63 o 
  -8   7   8      310.57      300.53     22.00 o 
  -7   7   8       20.12       16.88      6.91 o 
  -6   7   8       69.20       84.96      7.25 o 
  -5   7   8     1537.98     1354.07     47.76 o 
  -4   7   8      999.57      943.44     31.06 o 
  -3   7   8       69.70       81.74      4.74 o 
  -2   7   8      489.24      488.36     20.32 o 
  -1   7   8     1914.91     2042.61     61.64 o 
   0   7   8        0.67       -5.04      3.36 o 
   1   7   8     2046.21     2019.69     74.19 o 
   2   7   8      206.25      148.04      8.61 o 
   3   7   8       56.11       48.19      4.69 o 
   4   7   8       13.41       19.32      4.45 o 
   5   7   8      524.26      523.56     24.13 o 
   6   7   8       39.74       44.22      8.19 o 
  -7   8   8      732.70      786.04     50.19 o 
  -6   8   8      161.21      167.25     12.06 o 
  -5   8   8      773.81      725.44     52.47 o 
  -4   8   8     4353.76     4394.06    231.68 o 
  -3   8   8       59.39       61.33      4.99 o 
  -2   8   8      677.68      693.51     23.19 o 
  -1   8   8       35.47       31.85      4.20 o 
   0   8   8     1034.71      929.68     39.65 o 
   1   8   8        4.39        4.62      4.07 o 
   2   8   8     1280.31     1198.40     46.75 o 
   3   8   8      167.18      165.38     13.78 o 
   4   8   8     1633.63     1533.15     76.55 o 
   5   8   8      520.53      535.71     42.17 o 
  -5   9   8      472.52      417.87     24.13 o 
  -4   9   8      138.59      143.51     11.44 o 
  -3   9   8      191.15      206.91     14.78 o 
  -2   9   8       16.50        7.21      5.64 o 
  -1   9   8      993.74      970.26     34.72 o 
   0   9   8        2.74        0.12      5.31 o 
   1   9   8     1233.08     1236.92     80.96 o 
   2   9   8      441.73      431.14     24.48 o 
   3   9   8      202.90      188.67     22.53 o 
  -2  10   8      675.46      680.11     53.92 o 
  -1  10   8      589.34      567.70     38.13 o 
   0  10   8       45.11       63.40     11.24 o 
   1  10   8      461.73      477.70     33.24 o 
  -3 -10   9       73.62       75.31     11.41 o 
  -2 -10   9      534.95      666.47     43.51 o 
  -1 -10   9       30.10       25.56      8.24 o 
   0 -10   9        5.81       10.39      5.20 o 
   1 -10   9      350.62      358.57     21.36 o 
   2 -10   9       79.29       65.21      9.71 o 
   3 -10   9       81.18       79.77     10.59 o 
  -5  -9   9      735.24      797.61     51.17 o 
  -4  -9   9        3.16        8.52      9.94 o 
  -3  -9   9       22.15       19.48      6.68 o 
  -2  -9   9      363.63      360.95     16.32 o 
  -1  -9   9     1254.49     1216.28     68.32 o 
   0  -9   9       82.58       81.23      6.47 o 
   1  -9   9     1255.90     1281.53     64.04 o 
   2  -9   9      383.26      383.39     18.66 o 
   3  -9   9       73.31       73.22     12.21 o 
   4  -9   9      364.05      363.50     36.64 o 
   5  -9   9       80.31       68.41      8.73 o 
  -6  -8   9        3.75       -6.22      9.51 o 
  -5  -8   9      346.90      339.73     28.21 o 
  -4  -8   9      943.90      967.55     30.02 o 
  -3  -8   9        9.17        9.91      3.87 o 
  -2  -8   9      572.99      543.23     22.37 o 
  -1  -8   9      857.22      880.93     29.19 o 
   0  -8   9       18.80       27.71      4.71 o 
   1  -8   9     1389.20     1492.67     52.25 o 
   2  -8   9       22.18       21.09      4.14 o 
   3  -8   9      510.59      507.39     18.87 o 
   4  -8   9        4.96        9.92      5.19 o 
   5  -8   9      260.49      241.41     12.23 o 
   6  -8   9        1.41        7.10      7.61 o 
  -7  -7   9      570.40      534.85     28.92 o 
  -6  -7   9       35.21       45.73      7.62 o 
  -5  -7   9     1514.02     1509.84     54.48 o 
  -4  -7   9      619.24      604.16     20.64 o 
  -3  -7   9      131.58      129.03      5.81 o 
  -2  -7   9     2305.11     2205.35     85.48 o 
  -1  -7   9      160.45      157.37      8.19 o 
   0  -7   9      320.07      336.99     11.50 o 
   1  -7   9       79.22       90.03      5.29 o 
   2  -7   9       30.40       32.32      3.91 o 
   3  -7   9       21.54       23.30      4.33 o 
   4  -7   9     1660.58     1767.75     67.36 o 
   5  -7   9      285.10      268.28     13.16 o 
   6  -7   9      670.41      642.41     40.41 o 
   7  -7   9      257.63      291.37     33.65 o 
  -8  -6   9      979.41     1013.15     59.45 o 
  -7  -6   9       96.28       90.57      9.21 o 
  -6  -6   9      299.77      310.34     12.03 o 
  -5  -6   9     1479.64     1535.28     53.75 o 
  -4  -6   9      491.76      486.08     14.87 o 
  -3  -6   9     2234.80     2290.59    128.09 o 
  -2  -6   9      914.20     1015.39     30.92 o 
  -1  -6   9     2403.12     2128.50     73.79 o 
   0  -6   9      349.02      379.39     13.96 o 
   1  -6   9     3813.54     3848.47    120.50 o 
   2  -6   9      263.16      262.81     13.29 o 
   3  -6   9     2210.99     2234.61     77.68 o 
   4  -6   9       90.47       92.95      5.33 o 
   5  -6   9       18.16       18.71      3.53 o 
   6  -6   9      182.52      212.97     15.78 o 
   7  -6   9      110.30      102.39      9.13 o 
  -9  -5   9        5.15       15.70      9.06 o 
  -8  -5   9      768.84      768.85     39.74 o 
  -7  -5   9      548.32      592.28     28.14 o 
  -6  -5   9      127.50      142.97      8.48 o 
  -5  -5   9      611.80      518.50     19.38 o 
  -4  -5   9     4183.61     4322.27    162.79 o 
  -3  -5   9      273.80      293.36     10.14 o 
  -2  -5   9     1732.36     1767.10     59.92 o 
  -1  -5   9      296.33      292.00     11.58 o 
   0  -5   9     1794.44     1904.02     60.69 o 
   1  -5   9     1023.65     1051.10     42.18 o 
   2  -5   9      465.26      525.56     16.37 o 
   3  -5   9      245.43      239.74      9.49 o 
   4  -5   9      673.63      673.64     26.22 o 
   5  -5   9        5.84        5.39      2.79 o 
   6  -5   9      355.93      359.26     19.07 o 
   7  -5   9      253.68      268.08     18.09 o 
   8  -5   9      237.43      216.01     15.31 o 
  -9  -4   9       12.57       -0.51      7.41 o 
  -8  -4   9      602.70      608.35     45.37 o 
  -7  -4   9      108.64      104.47      6.04 o 
  -6  -4   9      639.22      648.62     21.45 o 
  -5  -4   9     2246.25     2123.79     80.92 o 
  -4  -4   9     1668.97     1874.86     60.55 o 
  -3  -4   9     1772.27     1933.94     62.49 o 
  -2  -4   9      127.04      130.77      4.86 o 
  -1  -4   9      223.61      222.70      6.99 o 
   0  -4   9      548.47      531.14     16.27 o 
   1  -4   9     3822.81     3622.12    108.44 o 
   2  -4   9      276.76      292.27     12.45 o 
   3  -4   9      932.63      918.60     27.90 o 
   4  -4   9     1147.56     1227.45     42.38 o 
   5  -4   9       28.51       30.05      3.56 o 
   6  -4   9     1673.72     1766.28     73.91 o 
   7  -4   9      143.80      136.28      8.25 o 
   8  -4   9      158.25      158.12     11.89 o 
 -10  -3   9       36.89       29.77      9.91 o 
  -9  -3   9      129.63      123.69      9.71 o 
  -8  -3   9      298.29      314.19     12.75 o 
  -7  -3   9      749.14      766.33     27.60 o 
  -6  -3   9       66.72       75.00      4.25 o 
  -5  -3   9      894.52      959.26     31.51 o 
  -4  -3   9     3725.06     3987.19    138.14 o 
  -3  -3   9      394.33      417.93     13.34 o 
  -2  -3   9     7867.38     7966.94    298.93 o 
  -1  -3   9      130.31      146.75      6.34 o 
   0  -3   9     2170.27     2158.50     60.79 o 
   1  -3   9     1403.47     1360.97     42.35 o 
   2  -3   9       95.25       88.49      3.85 o 
   3  -3   9     2222.57     2200.62     61.63 o 
   4  -3   9      369.52      366.04     12.19 o 
   5  -3   9      206.35      223.07     12.42 o 
   6  -3   9       91.37       93.23      6.21 o 
   7  -3   9      866.22      856.62     42.58 o 
   8  -3   9      176.64      171.31      9.85 o 
   9  -3   9      633.10      642.97     39.43 o 
 -10  -2   9      363.31      344.45     24.59 o 
  -9  -2   9      784.22      781.29     34.51 o 
  -8  -2   9      737.87      754.64     27.22 o 
  -7  -2   9      131.61      132.85      7.21 o 
  -6  -2   9     1757.44     1590.71     54.53 o 
  -5  -2   9     6644.02     6973.64    223.20 o 
  -4  -2   9      357.24      395.43     14.40 o 
  -3  -2   9     3028.56     3149.40    100.64 o 
  -2  -2   9     2361.22     2263.55     77.72 o 
  -1  -2   9      145.31      135.82      6.97 o 
   0  -2   9     5490.93     5664.16    180.90 o 
   1  -2   9     1270.04     1257.53     37.91 o 
   2  -2   9      771.94      833.84     23.72 o 
   3  -2   9      253.61      246.16      7.50 o 
   4  -2   9     1153.08     1140.13     39.83 o 
   5  -2   9       30.04       27.58      3.39 o 
   6  -2   9     1484.30     1511.38     74.42 o 
   7  -2   9      147.22      151.64      9.13 o 
   8  -2   9      107.45      111.54      8.31 o 
   9  -2   9       37.98       40.49      4.89 o 
 -10  -1   9      190.81      191.21     14.98 o 
  -9  -1   9        2.73        3.45      4.05 o 
  -8  -1   9     3083.36     3201.97     96.22 o 
  -7  -1   9       30.40       30.83      3.45 o 
  -6  -1   9      792.36      768.26     22.85 o 
  -5  -1   9       14.64       12.10      2.97 o 
  -4  -1   9       39.44       46.24      2.99 o 
  -3  -1   9     1790.90     1627.57     70.25 o 
  -2  -1   9     1775.53     1791.21     53.34 o 
  -1  -1   9     1029.92     1206.32     45.60 o 
   0  -1   9       11.50        6.29      2.08 o 
   1  -1   9     2425.75     2276.95     71.36 o 
   2  -1   9      279.43      328.05      9.71 o 
   3  -1   9     4247.54     4159.35    116.59 o 
   4  -1   9       11.87        8.60      2.37 o 
   5  -1   9     1466.09     1530.05     65.22 o 
   6  -1   9       44.00       34.76      4.93 o 
   7  -1   9      760.38      753.53     37.52 o 
   8  -1   9      239.99      251.38     13.48 o 
   9  -1   9      944.40      947.93     57.68 o 
 -10   0   9       20.74       28.74      8.07 o 
  -9   0   9     1070.87     1069.75     37.79 o 
  -8   0   9        3.57        4.78      3.77 o 
  -7   0   9      453.52      457.18     15.77 o 
  -6   0   9      391.09      374.05     17.31 o 
  -5   0   9     3403.26     3604.98    124.66 o 
  -4   0   9      406.74      420.67     13.27 o 
  -3   0   9     2005.61     1953.14     81.92 o 
  -2   0   9     2654.13     2643.49     74.10 o 
  -1   0   9        7.14        7.10      2.70 o 
   0   0   9     8354.45     8077.38    259.08 o 
   1   0   9       53.98       71.30      2.98 o 
   2   0   9       47.03       40.81      2.45 o 
   3   0   9       86.32       92.41      3.59 o 
   4   0   9     2862.82     2926.69    101.45 o 
   5   0   9        1.57       -1.73      3.00 o 
   6   0   9      299.28      288.07     15.34 o 
   7   0   9      316.21      317.13     16.67 o 
   8   0   9       33.86       32.21      5.37 o 
   9   0   9      422.17      430.08     27.05 o 
 -10   1   9      196.09      167.55     13.83 o 
  -9   1   9      356.78      345.21     18.25 o 
  -8   1   9      723.57      670.35     24.15 o 
  -7   1   9      183.53      170.78      7.49 o 
  -6   1   9      379.12      381.66     13.89 o 
  -5   1   9     3053.59     3010.82     84.50 o 
  -4   1   9       23.29       26.87      2.85 o 
  -3   1   9     3078.20     2591.02    123.34 o 
  -2   1   9       17.19       16.42      3.18 o 
  -1   1   9      143.76      144.93      5.37 o 
   0   1   9        9.03        9.24      2.06 o 
   1   1   9     3092.76     3259.13    103.75 o 
   2   1   9        2.46        3.91      1.69 o 
   3   1   9     2306.47     2204.56     66.30 o 
   4   1   9       23.51       25.69      2.70 o 
   5   1   9      833.96      850.43     32.81 o 
   6   1   9     1005.02     1007.82     50.03 o 
   7   1   9       57.48       64.06      5.49 o 
   8   1   9       39.52       43.87      6.22 o 
   9   1   9       22.62       13.14      5.54 o 
 -10   2   9      111.14      103.12     13.83 o 
  -9   2   9      160.22      166.02      8.36 o 
  -8   2   9     1519.15     1482.60     47.68 o 
  -7   2   9       53.79       50.05      4.05 o 
  -6   2   9     1424.76     1369.20     46.08 o 
  -5   2   9     1148.51     1070.67     41.44 o 
  -4   2   9       71.26       82.51      4.08 o 
  -3   2   9      427.55      456.18     13.91 o 
  -2   2   9     5670.45     5958.63    206.60 o 
  -1   2   9      118.42      128.28      7.11 o 
   0   2   9     4875.49     4455.55    168.56 o 
   1   2   9      219.04      220.83      7.08 o 
   2   2   9       52.64       43.86      3.19 o 
   3   2   9     1828.48     1801.82     51.19 o 
   4   2   9      139.51      158.42      5.63 o 
   5   2   9      960.71      950.03     36.52 o 
   6   2   9      360.25      388.66     20.31 o 
   7   2   9       68.35       59.44      5.67 o 
   8   2   9      250.82      267.57     18.58 o 
   9   2   9      894.94      892.72     54.75 o 
 -10   3   9       82.45       74.70      7.92 o 
  -9   3   9      547.50      508.45     27.29 o 
  -8   3   9      377.27      356.08     12.85 o 
  -7   3   9       15.30       19.50      3.69 o 
  -6   3   9      237.82      249.58      9.02 o 
  -5   3   9     2003.88     1884.16     56.34 o 
  -4   3   9       96.13       94.71      6.95 o 
  -3   3   9     5001.45     5368.84    185.81 o 
  -2   3   9       32.00       41.25      3.34 o 
  -1   3   9      844.22      937.62     30.72 o 
   0   3   9     1737.86     1588.98     61.08 o 
   1   3   9      324.64      312.76      9.71 o 
   2   3   9     1244.57     1289.91     41.82 o 
   3   3   9      108.46      108.52      4.80 o 
   4   3   9      694.62      700.08     24.65 o 
   5   3   9      701.25      719.57     27.91 o 
   6   3   9     1912.02     1882.65     71.81 o 
   7   3   9      223.32      220.82     18.67 o 
   8   3   9      516.96      549.90     34.87 o 
  -9   4   9      434.82      416.99     22.61 o 
  -8   4   9     1398.14     1375.13     64.65 o 
  -7   4   9        2.54       -3.08      3.66 o 
  -6   4   9     2154.32     2069.65     62.08 o 
  -5   4   9       44.49       40.46      3.44 o 
  -4   4   9       27.35       24.22      3.06 o 
  -3   4   9     1472.70     1605.95     57.54 o 
  -2   4   9     5551.36     6179.85    211.94 o 
  -1   4   9       14.16       15.69      2.88 o 
   0   4   9     1794.75     1883.74     70.41 o 
   1   4   9      336.26      336.22     11.06 o 
   2   4   9      264.80      285.90      9.71 o 
   3   4   9     3896.73     3558.99    113.83 o 
   4   4   9      629.98      634.98     22.77 o 
   5   4   9       64.52       74.51      4.92 o 
   6   4   9       96.63       84.20      5.16 o 
   7   4   9        0.13        1.85      3.04 o 
   8   4   9        0.79       -4.73      6.68 o 
  -9   5   9     1728.24     1717.21     83.40 o 
  -8   5   9        1.04        1.42      5.80 o 
  -7   5   9      136.75      123.30      6.23 o 
  -6   5   9       12.92       17.70      3.83 o 
  -5   5   9       61.53       61.75      5.29 o 
  -4   5   9      852.95      927.20     28.52 o 
  -3   5   9     2823.96     2991.18     84.19 o 
  -2   5   9      266.17      249.70     12.66 o 
  -1   5   9      145.31      148.62      6.62 o 
   0   5   9     3159.20     3211.42    150.44 o 
   1   5   9        3.34        3.57      2.92 o 
   2   5   9     2020.53     2037.55     65.60 o 
   3   5   9      111.17      123.45      6.07 o 
   4   5   9       25.56       30.36      4.26 o 
   5   5   9        7.97        8.25      3.52 o 
   6   5   9      157.20      160.52      8.68 o 
   7   5   9       71.18       65.68      5.39 o 
  -8   6   9      297.35      322.56     24.68 o 
  -7   6   9      325.94      282.42     17.02 o 
  -6   6   9     3070.15     3099.45    126.74 o 
  -5   6   9        6.71       17.50      4.10 o 
  -4   6   9       65.76       72.04      4.58 o 
  -3   6   9       69.06       69.48      4.37 o 
  -2   6   9     1247.56     1271.76     36.50 o 
  -1   6   9      749.88      767.70     26.81 o 
   0   6   9      197.71      210.04      8.62 o 
   1   6   9      558.40      569.66     18.23 o 
   2   6   9      425.47      356.34     12.86 o 
   3   6   9     1494.70     1654.61     57.51 o 
   4   6   9       26.79       14.24      4.08 o 
   5   6   9      306.41      328.14     13.19 o 
   6   6   9      431.44      410.71     27.35 o 
  -7   7   9      111.40      121.47     12.54 o 
  -6   7   9       60.96       66.23      8.41 o 
  -5   7   9      334.56      313.65     14.21 o 
  -4   7   9       27.35       29.11      4.43 o 
  -3   7   9      647.30      657.71     21.38 o 
  -2   7   9      818.81      824.68     39.60 o 
  -1   7   9      400.58      423.63     15.82 o 
   0   7   9     1170.26     1286.57     53.69 o 
   1   7   9      149.75      137.89     10.49 o 
   2   7   9     1315.19     1275.52     71.80 o 
   3   7   9      335.63      318.60     13.20 o 
   4   7   9       91.79       97.54      7.25 o 
   5   7   9      395.58      381.87     26.07 o 
   6   7   9      100.03      112.24     11.21 o 
  -6   8   9      331.05      330.81     20.20 o 
  -5   8   9       39.44       54.05     11.22 o 
  -4   8   9      484.34      458.63     25.46 o 
  -3   8   9     1110.82     1100.09     42.22 o 
  -2   8   9       31.72       27.22      4.36 o 
  -1   8   9     2198.71     2044.88     81.01 o 
   0   8   9      106.09      116.82      7.57 o 
   1   8   9        4.04        1.22      5.67 o 
   2   8   9      598.42      603.69     44.41 o 
   3   8   9      246.08      273.79     16.66 o 
   4   8   9        9.63        2.59      8.73 o 
  -4   9   9      486.51      533.96     35.85 o 
  -3   9   9        1.59        1.14     10.60 o 
  -2   9   9        2.64      -10.50      9.28 o 
  -1   9   9      122.85      136.49     11.97 o 
   0   9   9      764.06      752.20     39.20 o 
   1   9   9       49.81       47.94      8.21 o 
   2   9   9     1096.92     1104.78     56.32 o 
   3   9   9     1160.07     1234.10     62.53 o 
  -1 -10  10      965.77      977.52     50.20 o 
   0 -10  10      688.52      722.92     31.33 o 
   1 -10  10      139.25      140.55     19.82 o 
  -4  -9  10     2411.32     2646.49    160.51 o 
  -3  -9  10      120.93      146.78     14.33 o 
  -2  -9  10      156.32      166.05     23.06 o 
  -1  -9  10     1118.43     1032.56     82.20 o 
   0  -9  10      424.80      458.41     20.96 o 
   1  -9  10      142.62      142.80     10.72 o 
   2  -9  10      266.18      248.33     18.57 o 
   3  -9  10      233.49      243.61     18.41 o 
   4  -9  10        0.76       -4.41      7.41 o 
  -6  -8  10        9.21       16.90      9.71 o 
  -5  -8  10       44.83       39.38     10.09 o 
  -4  -8  10      402.75      419.09     15.52 o 
  -3  -8  10      928.74      933.12     33.65 o 
  -2  -8  10       11.47       12.32      3.88 o 
  -1  -8  10     1378.32     1506.62     83.13 o 
   0  -8  10      168.65      164.38      7.27 o 
   1  -8  10      260.84      260.47     12.44 o 
   2  -8  10     1489.88     1561.39     54.47 o 
   3  -8  10        6.14        4.55      5.98 o 
   4  -8  10      517.43      506.05     26.78 o 
   5  -8  10      133.02      134.71      9.92 o 
  -7  -7  10      196.91      228.06     15.95 o 
  -6  -7  10      757.82      718.35     37.43 o 
  -5  -7  10       12.05       10.23      4.79 o 
  -4  -7  10      675.48      698.89     30.75 o 
  -3  -7  10      679.31      734.17     22.79 o 
  -2  -7  10      426.83      437.45     15.53 o 
  -1  -7  10     1416.58     1455.97     58.20 o 
   0  -7  10       24.75       22.62      3.28 o 
   1  -7  10     2368.97     2435.54     84.64 o 
   2  -7  10       13.56        8.49      3.74 o 
   3  -7  10      463.46      453.74     16.96 o 
   4  -7  10       44.98       46.35      4.68 o 
   5  -7  10      698.29      721.28     31.51 o 
   6  -7  10       87.20       79.90      9.68 o 
  -8  -6  10      131.72      146.38     11.32 o 
  -7  -6  10      674.78      681.39     35.78 o 
  -6  -6  10      328.71      317.27     13.32 o 
  -5  -6  10      169.59      177.27      9.29 o 
  -4  -6  10      232.78      289.62      9.72 o 
  -3  -6  10      233.73      230.07     12.42 o 
  -2  -6  10     2193.18     2217.29     71.50 o 
  -1  -6  10       38.13       41.53      3.37 o 
   0  -6  10      106.21       95.84      5.41 o 
   1  -6  10       10.11        9.69      3.17 o 
   2  -6  10     4698.86     4718.87    178.09 o 
   3  -6  10       45.52       53.82      3.89 o 
   4  -6  10      817.33      796.21     31.08 o 
   5  -6  10      801.42      786.41     34.10 o 
   6  -6  10      148.64      153.49     12.06 o 
   7  -6  10      287.81      302.54     20.85 o 
  -8  -5  10       20.63        7.01      7.41 o 
  -7  -5  10     1016.22     1075.78     66.80 o 
  -6  -5  10      313.64      311.88     11.94 o 
  -5  -5  10      732.86      742.59     23.18 o 
  -4  -5  10      880.63      874.55     26.95 o 
  -3  -5  10     1920.02     2097.83     63.16 o 
  -2  -5  10      893.30      945.38     33.96 o 
  -1  -5  10     5103.42     4878.26    188.07 o 
   0  -5  10      632.88      591.20     23.88 o 
   1  -5  10     1319.70     1420.07     43.08 o 
   2  -5  10      539.65      511.06     20.40 o 
   3  -5  10      123.51      142.02      6.23 o 
   4  -5  10      627.39      638.40     25.10 o 
   5  -5  10      221.92      227.29     11.23 o 
   6  -5  10        1.19        1.28      5.70 o 
   7  -5  10      162.10      154.40     11.73 o 
  -9  -4  10      398.49      393.81     27.85 o 
  -8  -4  10      105.61      107.50      9.44 o 
  -7  -4  10      420.08      434.00     16.84 o 
  -6  -4  10      433.97      444.54     16.41 o 
  -5  -4  10      165.37      177.35     12.67 o 
  -4  -4  10      272.92      281.98     10.06 o 
  -3  -4  10      124.01      105.23      5.10 o 
  -2  -4  10     1018.94     1065.18     39.30 o 
  -1  -4  10      183.06      189.59      8.69 o 
   0  -4  10       23.92       26.47      2.47 o 
   1  -4  10       97.54       96.34      4.22 o 
   2  -4  10     1430.23     1405.61     48.23 o 
   3  -4  10       28.55       26.91      2.99 o 
   4  -4  10     1372.43     1400.62     53.30 o 
   5  -4  10     1544.15     1576.66     77.79 o 
   6  -4  10       15.12       18.96      5.55 o 
   7  -4  10      842.07      864.24     52.96 o 
   8  -4  10       88.65       82.47      6.29 o 
  -9  -3  10      399.88      412.35     28.19 o 
  -8  -3  10      329.98      340.82     16.94 o 
  -7  -3  10     1825.88     1708.69     59.46 o 
  -6  -3  10        1.08        1.06      3.35 o 
  -5  -3  10     1559.52     1813.39     69.54 o 
  -4  -3  10     1163.85     1174.63     38.15 o 
  -3  -3  10      153.54      130.75      8.38 o 
  -2  -3  10      723.90      633.16     20.87 o 
  -1  -3  10     2860.00     2412.06     76.53 o 
   0  -3  10      103.66       99.54      4.18 o 
   1  -3  10      738.85      694.90     25.20 o 
   2  -3  10     8332.49     8319.77    248.70 o 
   3  -3  10      151.21      173.95      5.90 o 
   4  -3  10     2865.03     2839.60     98.44 o 
   5  -3  10       26.38       31.35      3.86 o 
   6  -3  10       98.65      102.29      5.93 o 
   7  -3  10       46.71       37.56      5.54 o 
   8  -3  10       23.92       28.43      5.53 o 
  -9  -2  10      542.76      509.77     27.22 o 
  -8  -2  10      548.87      546.62     20.41 o 
  -7  -2  10       19.03       21.05      4.10 o 
  -6  -2  10       45.42       41.45      3.50 o 
  -5  -2  10     1472.64     1476.67     49.65 o 
  -4  -2  10      937.72      867.93     39.65 o 
  -3  -2  10       21.17       21.52      2.59 o 
  -2  -2  10      459.99      446.89     12.63 o 
  -1  -2  10     2180.01     2130.40     59.89 o 
   0  -2  10     1596.02     1863.35     55.99 o 
   1  -2  10     1703.87     1625.03     71.66 o 
   2  -2  10        8.95        8.40      2.06 o 
   3  -2  10      290.96      291.76      8.84 o 
   4  -2  10       25.67       22.88      2.49 o 
   5  -2  10      595.17      634.34     31.84 o 
   6  -2  10        5.43        7.84      3.99 o 
   7  -2  10     1129.70     1160.73     57.48 o 
   8  -2  10     1259.70     1239.18     75.12 o 
 -10  -1  10      134.36      138.24     13.17 o 
  -9  -1  10       69.93       78.85      8.98 o 
  -8  -1  10       18.30       14.97      3.81 o 
  -7  -1  10     2229.76     2267.76     96.76 o 
  -6  -1  10       53.15       44.06      3.47 o 
  -5  -1  10      510.89      540.67     16.31 o 
  -4  -1  10     1146.10     1170.36     33.95 o 
  -3  -1  10       33.59       30.31      2.59 o 
  -2  -1  10     1751.08     1744.11     70.49 o 
  -1  -1  10      263.31      254.73      8.10 o 
   0  -1  10      137.75      162.30      6.00 o 
   1  -1  10      187.75      195.92      6.14 o 
   2  -1  10     3536.60     3617.63    107.68 o 
   3  -1  10       28.19       34.44      2.52 o 
   4  -1  10     2730.07     2684.85     92.95 o 
   5  -1  10      738.38      745.10     37.25 o 
   6  -1  10      584.95      562.48     28.38 o 
   7  -1  10      342.43      369.01     19.25 o 
   8  -1  10       19.62       30.36     15.21 o 
 -10   0  10     1094.35     1079.73     66.64 o 
  -9   0  10      288.70      255.76     13.48 o 
  -8   0  10     1182.38     1243.96     41.91 o 
  -7   0  10      221.54      221.85      9.52 o 
  -6   0  10      558.52      521.84     15.60 o 
  -5   0  10     2901.52     2757.91    136.31 o 
  -4   0  10     1378.21     1189.26     42.25 o 
  -3   0  10       50.51       59.94      4.40 o 
  -2   0  10      599.26      553.26     19.98 o 
  -1   0  10     2965.36     3068.78    151.41 o 
   0   0  10        7.38       13.09      3.12 o 
   1   0  10     3760.15     3855.08    114.46 o 
   2   0  10       56.66       55.92      2.95 o 
   3   0  10     1112.37     1128.84     32.18 o 
   4   0  10      757.57      737.97     26.09 o 
   5   0  10      689.30      726.16     36.28 o 
   6   0  10       26.88       32.04      4.43 o 
   7   0  10      186.84      189.46     11.26 o 
   8   0  10      158.54      170.05     12.54 o 
 -10   1  10       67.59       58.41      9.63 o 
  -9   1  10       92.98      103.57     12.53 o 
  -8   1  10       13.20       18.70      3.91 o 
  -7   1  10     1772.60     1789.07     68.82 o 
  -6   1  10       35.50       43.28      3.44 o 
  -5   1  10      978.03      985.07     38.55 o 
  -4   1  10     3149.85     3002.21    102.13 o 
  -3   1  10       44.20       41.72      3.76 o 
  -2   1  10     4388.82     4494.86    134.03 o 
  -1   1  10      102.93       91.08      4.15 o 
   0   1  10      314.33      368.01     11.09 o 
   1   1  10      321.00      330.31      9.49 o 
   2   1  10     2673.44     2563.55     98.32 o 
   3   1  10      106.26      107.42      4.27 o 
   4   1  10     2062.11     2148.33     81.83 o 
   5   1  10      454.58      439.13     17.39 o 
   6   1  10       64.87       74.65      6.12 o 
   7   1  10      894.67      890.47     54.43 o 
   8   1  10       16.29       24.38      6.02 o 
  -9   2  10       38.11       31.22      7.03 o 
  -8   2  10      257.12      262.13     10.20 o 
  -7   2  10     2360.61     2259.92     72.06 o 
  -6   2  10      237.83      252.22      9.16 o 
  -5   2  10     2916.29     2837.89    114.63 o 
  -4   2  10      128.92      132.61      5.07 o 
  -3   2  10       17.56       15.10      2.76 o 
  -2   2  10      466.42      493.33     15.58 o 
  -1   2  10     3851.61     4051.88    139.06 o 
   0   2  10      643.91      674.02     19.50 o 
   1   2  10     1590.78     1564.30     54.22 o 
   2   2  10      614.79      625.93     19.40 o 
   3   2  10     1298.13     1310.21     37.37 o 
   4   2  10     2973.67     2857.27     98.88 o 
   5   2  10       26.86       32.22      3.39 o 
   6   2  10      645.59      655.36     33.17 o 
   7   2  10       10.38        5.98      6.02 o 
   8   2  10      139.83      134.60     11.08 o 
  -9   3  10        8.99       15.06      7.23 o 
  -8   3  10      111.57      123.02      7.27 o 
  -7   3  10      784.38      759.59     25.17 o 
  -6   3  10       14.60       10.66      3.43 o 
  -5   3  10        7.08        8.50      3.14 o 
  -4   3  10     1578.51     1722.17     55.34 o 
  -3   3  10      656.72      638.06     21.75 o 
  -2   3  10     1245.16     1248.69     38.27 o 
  -1   3  10       12.00       14.91      2.55 o 
   0   3  10      561.41      535.48     19.46 o 
   1   3  10     6494.48     6004.62    234.02 o 
   2   3  10       11.48       20.74      2.80 o 
   3   3  10     1226.91     1194.36     41.77 o 
   4   3  10       58.17       55.86      3.86 o 
   5   3  10     1017.70     1001.94     38.67 o 
   6   3  10       63.25       68.57      4.44 o 
   7   3  10     1715.33     1738.13    105.59 o 
   8   3  10      113.15      117.68     10.59 o 
  -9   4  10        2.52        5.73      7.19 o 
  -8   4  10       25.99       38.49      6.32 o 
  -7   4  10      663.58      699.44     23.33 o 
  -6   4  10      252.38      247.04      9.61 o 
  -5   4  10     3887.11     3423.00    108.48 o 
  -4   4  10      416.78      415.62     14.76 o 
  -3   4  10       11.01        7.59      3.25 o 
  -2   4  10    11247.19    11424.91    343.61 o 
  -1   4  10      233.40      282.24      9.90 o 
   0   4  10     2575.44     2655.54     79.32 o 
   1   4  10      169.40      166.96      6.33 o 
   2   4  10      691.26      696.18     25.15 o 
   3   4  10      653.13      654.53     23.61 o 
   4   4  10     3649.11     3330.84    115.18 o 
   5   4  10      124.29      123.09      6.61 o 
   6   4  10      932.84      927.69     40.27 o 
   7   4  10      349.52      330.87     15.31 o 
  -8   5  10      437.31      430.88     23.67 o 
  -7   5  10       24.37       28.59      6.31 o 
  -6   5  10      164.94      158.17     10.70 o 
  -5   5  10      457.23      481.20     16.82 o 
  -4   5  10      215.24      236.44     18.04 o 
  -3   5  10      188.78      201.22      6.99 o 
  -2   5  10      326.61      375.25     14.28 o 
  -1   5  10      466.27      466.82     15.17 o 
   0   5  10       79.24       70.34      4.21 o 
   1   5  10     1595.05     1713.58     57.49 o 
   2   5  10      169.40      167.17      6.89 o 
   3   5  10      509.55      537.43     19.85 o 
   4   5  10       11.42       18.31      4.29 o 
   5   5  10       35.97       34.21      4.66 o 
   6   5  10      315.81      317.46     15.47 o 
   7   5  10      362.39      388.38     25.81 o 
  -8   6  10      191.85      187.29     13.02 o 
  -7   6  10      401.63      425.85     24.21 o 
  -6   6  10      171.73      172.40     13.80 o 
  -5   6  10     1370.83     1359.36     48.01 o 
  -4   6  10      264.13      263.00     11.27 o 
  -3   6  10      127.18      137.39      7.46 o 
  -2   6  10     2834.72     3036.12    123.01 o 
  -1   6  10       70.01       74.65      4.58 o 
   0   6  10      400.42      433.39     15.53 o 
   1   6  10        0.83       -3.05      4.04 o 
   2   6  10      480.07      422.74     16.24 o 
   3   6  10       19.84       17.02      4.16 o 
   4   6  10     1114.27     1079.06     41.80 o 
   5   6  10      393.61      347.65     24.11 o 
   6   6  10     1305.45     1242.17     75.60 o 
  -7   7  10      202.95      209.22     17.59 o 
  -6   7  10        1.10       -2.71      7.54 o 
  -5   7  10      618.93      664.34     35.12 o 
  -4   7  10       76.53       78.99      5.87 o 
  -3   7  10      264.42      254.10      9.99 o 
  -2   7  10        6.43        7.49      4.07 o 
  -1   7  10      285.51      268.02     12.00 o 
   0   7  10        0.56        6.24      3.95 o 
   1   7  10      758.56      829.91     30.04 o 
   2   7  10      786.20      720.03     41.81 o 
   3   7  10      803.47      769.16     39.65 o 
   4   7  10      839.75      740.34     46.93 o 
   5   7  10      101.28      100.40     11.52 o 
  -5   8  10      189.64      150.14     12.06 o 
  -4   8  10     1126.02     1128.32     71.25 o 
  -3   8  10        0.09        2.48      6.32 o 
  -2   8  10     1210.57     1158.05     93.53 o 
  -1   8  10      180.30      181.95      9.73 o 
   0   8  10     1083.21     1047.61     54.25 o 
   1   8  10      781.88      769.73     41.17 o 
   2   8  10        8.12       15.06      7.26 o 
   3   8  10      320.92      352.77     21.99 o 
  -3   9  10     1052.10     1137.53     71.21 o 
  -2   9  10      365.85      346.29     25.42 o 
  -1   9  10       28.07       27.34     10.41 o 
   0   9  10      185.93      231.97     18.72 o 
   1   9  10      190.15      232.36     26.50 o 
  -3  -9  11      617.38      689.32     45.14 o 
  -2  -9  11      374.32      349.46     20.93 o 
  -1  -9  11      146.27      136.92      8.77 o 
   0  -9  11     1249.00     1204.73     61.39 o 
   1  -9  11        2.21       13.60      8.47 o 
   2  -9  11       30.68       39.01      9.25 o 
   3  -9  11      169.76      172.81     14.43 o 
  -5  -8  11      173.77      190.52     23.51 o 
  -4  -8  11      157.61      182.90     20.51 o 
  -3  -8  11      521.31      519.64     19.94 o 
  -2  -8  11       56.72       66.44      7.23 o 
  -1  -8  11      558.18      510.01     24.22 o 
   0  -8  11      600.58      570.48     25.67 o 
   1  -8  11      393.92      409.67     26.88 o 
   2  -8  11        1.51        3.69      5.27 o 
   3  -8  11     1271.86     1268.23     77.56 o 
   4  -8  11        1.60       -0.09      6.75 o 
  -6  -7  11      661.46      710.09     45.79 o 
  -5  -7  11      959.76      940.50     48.15 o 
  -4  -7  11       61.21       62.32      5.28 o 
  -3  -7  11      292.91      309.45     11.13 o 
  -2  -7  11     2320.69     2373.40     76.50 o 
  -1  -7  11      425.41      406.44     13.47 o 
   0  -7  11     2792.14     2777.15     95.68 o 
   1  -7  11      108.96      111.25      6.18 o 
   2  -7  11      103.02      117.84      8.61 o 
   3  -7  11      351.54      358.24     15.41 o 
   4  -7  11      283.54      256.98     13.11 o 
   5  -7  11      247.01      245.73     12.27 o 
  -7  -6  11       15.22       17.64      8.83 o 
  -6  -6  11      386.27      381.91     22.34 o 
  -5  -6  11      566.81      572.17     21.52 o 
  -4  -6  11       28.18       24.36      4.12 o 
  -3  -6  11     1814.74     1996.54     64.68 o 
  -2  -6  11      629.05      602.33     26.15 o 
  -1  -6  11     1022.67     1014.97     29.07 o 
   0  -6  11        4.24       -1.72      3.00 o 
   1  -6  11      775.36      774.76     27.85 o 
   2  -6  11       16.19       14.10      2.95 o 
   3  -6  11      640.42      690.43     24.74 o 
   4  -6  11       52.20       50.88      4.68 o 
   5  -6  11      125.38      130.92      7.42 o 
   6  -6  11      275.84      312.90     21.84 o 
  -8  -5  11      250.74      244.70     20.32 o 
  -7  -5  11       14.09       23.59      7.63 o 
  -6  -5  11      268.62      287.90     15.12 o 
  -5  -5  11       75.84       76.31      6.62 o 
  -4  -5  11      631.46      685.93     23.17 o 
  -3  -5  11       10.00       11.56      3.59 o 
  -2  -5  11     5078.70     5022.65    163.56 o 
  -1  -5  11       36.64       36.96      3.10 o 
   0  -5  11     5994.01     6157.52    163.26 o 
   1  -5  11      178.50      194.72      8.37 o 
   2  -5  11      205.24      183.21      8.53 o 
   3  -5  11     1386.18     1415.19     49.23 o 
   4  -5  11      653.40      662.36     26.05 o 
   5  -5  11      634.21      606.92     30.58 o 
   6  -5  11       18.10       12.54      6.35 o 
   7  -5  11       25.61       18.44      6.49 o 
  -8  -4  11      334.00      322.75     19.24 o 
  -7  -4  11      780.70      757.07     75.68 o 
  -6  -4  11      131.89      127.05      6.41 o 
  -5  -4  11     1555.85     1615.12     63.31 o 
  -4  -4  11     2100.18     2234.72     82.59 o 
  -3  -4  11     8537.95     8425.37    301.04 o 
  -2  -4  11     1586.67     1678.19     63.52 o 
  -1  -4  11      833.52      847.56     40.59 o 
   0  -4  11     4696.37     4691.88    139.42 o 
   1  -4  11      954.50     1019.32     29.29 o 
   2  -4  11      868.51      808.51     28.63 o 
   3  -4  11       30.68       31.69      3.37 o 
   4  -4  11      168.19      171.80      7.33 o 
   5  -4  11      152.25      154.44      8.29 o 
   6  -4  11      764.50      794.40     40.00 o 
   7  -4  11      125.14      121.34      8.16 o 
  -9  -3  11       17.05       31.30     19.13 o 
  -8  -3  11      986.19      948.28     48.07 o 
  -7  -3  11        8.85        7.34      4.46 o 
  -6  -3  11     4720.16     3942.44    145.45 o 
  -5  -3  11       67.53       64.09      4.99 o 
  -4  -3  11      495.71      516.66     16.81 o 
  -3  -3  11     1619.57     1704.20     68.67 o 
  -2  -3  11       78.44       85.29      4.27 o 
  -1  -3  11      647.07      626.65     24.06 o 
   0  -3  11       55.01       56.01      6.12 o 
   1  -3  11      228.87      233.99      8.23 o 
   2  -3  11       37.58       41.13      3.67 o 
   3  -3  11     3118.42     2998.89    103.99 o 
   4  -3  11      171.26      181.00      8.31 o 
   5  -3  11     1275.37     1302.73     64.40 o 
   6  -3  11       54.92       53.13      9.45 o 
   7  -3  11        1.13        0.92      5.54 o 
   8  -3  11        6.01        1.38      5.54 o 
  -9  -2  11      505.60      533.47     35.19 o 
  -8  -2  11      112.56      105.36      9.46 o 
  -7  -2  11      388.74      401.99     15.77 o 
  -6  -2  11       12.06       14.78      3.55 o 
  -5  -2  11      249.40      236.67      9.17 o 
  -4  -2  11      952.52      971.76     28.00 o 
  -3  -2  11     2274.41     2388.76     67.24 o 
  -2  -2  11       17.41       20.51      2.64 o 
  -1  -2  11     1349.94     1436.59     49.73 o 
   0  -2  11     2998.84     2954.73     94.49 o 
   1  -2  11       21.79       17.74      2.63 o 
   2  -2  11     1718.06     1667.32     53.63 o 
   3  -2  11        5.82        2.49      2.85 o 
   4  -2  11       28.90       33.26      3.36 o 
   5  -2  11      156.17      155.81      9.35 o 
   6  -2  11      985.75      986.01     49.23 o 
   7  -2  11       18.13       19.13      5.54 o 
   8  -2  11       58.67       64.03      7.00 o 
  -9  -1  11       46.11       47.70      9.38 o 
  -8  -1  11      310.96      284.98     14.86 o 
  -7  -1  11      412.31      408.79     14.68 o 
  -6  -1  11      193.15      203.76      7.69 o 
  -5  -1  11      106.03      119.11      6.51 o 
  -4  -1  11      854.55      878.09     25.37 o 
  -3  -1  11     4249.95     4282.67    194.13 o 
  -2  -1  11      148.38      129.98      5.29 o 
  -1  -1  11     2710.41     2611.32     89.89 o 
   0  -1  11       26.95       24.01      2.80 o 
   1  -1  11      296.90      311.56      9.68 o 
   2  -1  11      820.14      808.66     26.43 o 
   3  -1  11      668.40      645.40     21.28 o 
   4  -1  11       41.64       45.92      3.60 o 
   5  -1  11     1374.43     1332.23     65.99 o 
   6  -1  11      434.69      438.40     22.79 o 
   7  -1  11      137.45      143.12     10.75 o 
   8  -1  11      485.04      510.52     32.10 o 
  -9   0  11      819.68      763.59     48.40 o 
  -8   0  11        0.39       -1.04      5.24 o 
  -7   0  11       51.66       49.39      4.21 o 
  -6   0  11     1250.68     1236.23     42.05 o 
  -5   0  11       90.09       77.46      4.96 o 
  -4   0  11      856.83      876.98     32.49 o 
  -3   0  11      341.30      334.52      9.96 o 
  -2   0  11      124.46      114.16      4.30 o 
  -1   0  11      142.52      152.72      7.00 o 
   0   0  11     2695.05     2712.77     81.11 o 
   1   0  11      180.58      198.42      7.26 o 
   2   0  11     4338.03     4336.74    138.71 o 
   3   0  11     1711.72     1656.25     50.07 o 
   4   0  11      352.84      368.83     14.96 o 
   5   0  11      338.39      315.18     12.84 o 
   6   0  11       98.64       98.38      7.09 o 
   7   0  11      384.76      384.14     24.93 o 
   8   0  11       85.13      102.81      9.13 o 
  -9   1  11      465.55      432.04     23.59 o 
  -8   1  11       68.92       60.90      5.74 o 
  -7   1  11      662.26      712.78     25.50 o 
  -6   1  11       20.29       21.77      3.69 o 
  -5   1  11       48.46       50.25      4.04 o 
  -4   1  11      319.23      284.29     10.35 o 
  -3   1  11     2376.91     2323.26    101.51 o 
  -2   1  11       14.04       17.40      2.98 o 
  -1   1  11     3196.47     3126.40     93.39 o 
   0   1  11     1073.58     1051.36     36.05 o 
   1   1  11     2323.52     2428.86     68.33 o 
   2   1  11     1567.50     1529.51     46.07 o 
   3   1  11     1976.48     2004.32     69.74 o 
   4   1  11        2.70       -0.93      3.21 o 
   5   1  11      212.04      228.08      9.86 o 
   6   1  11      299.97      293.92     16.41 o 
   7   1  11       63.54       70.06      7.82 o 
   8   1  11      821.78      839.76     51.82 o 
  -9   2  11      973.46      952.71     47.69 o 
  -8   2  11       19.76       10.59      5.86 o 
  -7   2  11      165.60      166.14      7.92 o 
  -6   2  11     2266.95     2348.05     81.14 o 
  -5   2  11       10.37        9.42      3.17 o 
  -4   2  11     3698.47     3392.35    100.84 o 
  -3   2  11       12.32       11.64      2.99 o 
  -2   2  11        1.41        0.04      2.90 o 
  -1   2  11     2047.72     2111.78    110.83 o 
   0   2  11     8399.87     7751.12    267.03 o 
   1   2  11        4.45        4.82      2.80 o 
   2   2  11     2887.96     2991.00     89.46 o 
   3   2  11     1003.40     1026.81     36.16 o 
   4   2  11        8.79        9.78      2.92 o 
   5   2  11     1782.11     1673.65     63.94 o 
   6   2  11        0.72        0.93      3.14 o 
   7   2  11      100.68      107.80      9.78 o 
  -9   3  11     1777.39     1600.78     78.08 o 
  -8   3  11        7.16       13.85      6.12 o 
  -7   3  11     3110.62     2861.10     98.57 o 
  -6   3  11      119.94      117.53      5.61 o 
  -5   3  11        9.23        5.97      3.36 o 
  -4   3  11      613.08      602.61     17.90 o 
  -3   3  11     1503.45     1564.15     50.52 o 
  -2   3  11     1139.75     1139.28     37.59 o 
  -1   3  11     1036.46      979.15     43.32 o 
   0   3  11     5539.96     5598.45    227.01 o 
   1   3  11      630.93      597.60     24.94 o 
   2   3  11     3078.84     2800.68     89.94 o 
   3   3  11       28.60       21.46      3.82 o 
   4   3  11      390.46      395.04     14.83 o 
   5   3  11       17.84       20.73      3.87 o 
   6   3  11        6.99        8.69      3.82 o 
   7   3  11       11.11        7.73      7.00 o 
  -8   4  11       30.28       30.15      7.38 o 
  -7   4  11      435.96      405.97     19.58 o 
  -6   4  11      929.74      894.86     29.55 o 
  -5   4  11       46.81       45.20      4.18 o 
  -4   4  11     2342.26     2324.63    116.18 o 
  -3   4  11      108.22      101.59      6.12 o 
  -2   4  11      609.84      679.85     22.49 o 
  -1   4  11     3289.73     3416.81    118.38 o 
   0   4  11      853.58      844.51     39.86 o 
   1   4  11      945.82      921.36     30.14 o 
   2   4  11       15.05       17.38      5.41 o 
   3   4  11     1469.93     1482.45     55.27 o 
   4   4  11      426.35      419.36     15.74 o 
   5   4  11     1457.99     1573.95     67.46 o 
   6   4  11       86.12       77.57      5.99 o 
   7   4  11      213.74      241.05     16.38 o 
  -8   5  11      219.63      200.09     13.57 o 
  -7   5  11     1577.60     1563.28     66.43 o 
  -6   5  11       34.87       28.34      7.53 o 
  -5   5  11       30.83       26.96      4.39 o 
  -4   5  11     3224.48     3007.85    109.45 o 
  -3   5  11      598.21      633.24     20.12 o 
  -2   5  11      106.37      102.35      5.20 o 
  -1   5  11     1050.58     1108.51     45.69 o 
   0   5  11     2977.98     2861.89     99.38 o 
   1   5  11        6.91       10.88      3.67 o 
   2   5  11     2646.21     2521.88     87.24 o 
   3   5  11      356.27      367.84     14.29 o 
   4   5  11       20.03        8.32      3.02 o 
   5   5  11      958.06      924.27     57.19 o 
   6   5  11        2.48        5.03      8.76 o 
  -7   6  11      851.92      826.69     42.84 o 
  -6   6  11      405.16      431.65     24.39 o 
  -5   6  11      132.43      126.21     12.58 o 
  -4   6  11      453.26      444.10     19.09 o 
  -3   6  11     1117.34     1163.54     33.41 o 
  -2   6  11       25.82       24.56      4.05 o 
  -1   6  11     1794.27     1955.54     68.19 o 
   0   6  11      117.46      122.43      6.12 o 
   1   6  11     1268.17     1369.10     51.12 o 
   2   6  11      124.72      131.21      6.96 o 
   3   6  11       23.12       33.48      5.61 o 
   4   6  11      868.85      772.81     39.47 o 
   5   6  11      579.71      582.70     40.56 o 
  -6   7  11      361.72      332.17     19.94 o 
  -5   7  11       87.17       94.06     10.01 o 
  -4   7  11     1014.36      932.29     41.37 o 
  -3   7  11      197.99      212.40     10.73 o 
  -2   7  11     1066.47     1124.15     34.73 o 
  -1   7  11       17.88       13.65      5.15 o 
   0   7  11      154.61      147.25      9.56 o 
   1   7  11      278.97      270.87     19.09 o 
   2   7  11     1214.42     1199.89     60.58 o 
   3   7  11      263.82      219.18     14.00 o 
   4   7  11      593.43      601.38     38.94 o 
  -4   8  11      106.62      122.16     14.06 o 
  -3   8  11       15.22       15.99     11.29 o 
  -2   8  11      178.05      175.26     15.64 o 
  -1   8  11     1546.73     1408.04     87.02 o 
   0   8  11      225.25      222.20     14.37 o 
   1   8  11      702.92      700.07     36.90 o 
   2   8  11     1128.45     1033.85     52.86 o 
  -2  -9  12      173.00      167.67     11.53 o 
  -1  -9  12      676.67      704.24     31.32 o 
   0  -9  12        4.15      -11.38      7.59 o 
   1  -9  12     1662.99     1583.22     97.12 o 
  -4  -8  12      698.15      650.56     42.69 o 
  -3  -8  12        0.83       -6.39      8.96 o 
  -2  -8  12      929.67      915.13     35.65 o 
  -1  -8  12       24.78       20.63      5.58 o 
   0  -8  12      216.58      232.16     14.62 o 
   1  -8  12       33.32       54.03      8.10 o 
   2  -8  12      118.32       85.57     10.23 o 
   3  -8  12       59.02       56.95      9.18 o 
  -6  -7  12        0.02        5.21     10.04 o 
  -5  -7  12      558.47      520.04     58.76 o 
  -4  -7  12       77.31       84.20     11.22 o 
  -3  -7  12      370.67      328.07     13.92 o 
  -2  -7  12      587.83      551.34     17.82 o 
  -1  -7  12      846.08      859.71     28.34 o 
   0  -7  12      974.08     1065.93     41.39 o 
   1  -7  12     2071.27     1980.70     97.26 o 
   2  -7  12       11.11       15.29      5.10 o 
   3  -7  12       71.39       69.27      8.92 o 
   4  -7  12      534.35      480.01     31.11 o 
   5  -7  12      110.72      108.85      8.46 o 
  -7  -6  12      804.85      929.34     58.99 o 
  -6  -6  12        3.75       12.29      7.87 o 
  -5  -6  12      340.18      377.76     17.95 o 
  -4  -6  12      935.78     1022.86     35.21 o 
  -3  -6  12       97.65      107.18      6.04 o 
  -2  -6  12       42.42       47.38      4.00 o 
  -1  -6  12       24.78       20.06      3.48 o 
   0  -6  12       10.95       10.04      3.89 o 
   1  -6  12      238.20      240.68     10.31 o 
   2  -6  12      767.74      770.70     30.42 o 
   3  -6  12      859.82      849.06     33.31 o 
   4  -6  12      185.96      188.12      9.95 o 
   5  -6  12       27.93       29.67      4.02 o 
   6  -6  12       84.85       83.24      9.76 o 
  -7  -5  12      938.23      992.41     50.73 o 
  -6  -5  12       27.13       27.67      5.91 o 
  -5  -5  12     2228.89     2342.51     75.88 o 
  -4  -5  12      118.97      136.01      6.23 o 
  -3  -5  12      343.84      364.07     11.69 o 
  -2  -5  12      104.87      115.67      6.12 o 
  -1  -5  12     1032.08      986.74     30.09 o 
   0  -5  12       67.65       63.10      4.83 o 
   1  -5  12     1502.11     1518.35     49.40 o 
   2  -5  12        6.46        4.27      2.48 o 
   3  -5  12      345.16      359.17     13.82 o 
   4  -5  12     3531.55     3431.61    119.26 o 
   5  -5  12       16.79       10.15      3.70 o 
   6  -5  12     1674.35     1668.38     82.58 o 
  -8  -4  12     1381.10     1336.78     94.44 o 
  -7  -4  12       99.18      108.01      9.92 o 
  -6  -4  12      511.74      523.31     24.11 o 
  -5  -4  12       50.72       46.70      4.39 o 
  -4  -4  12      438.40      443.64     13.79 o 
  -3  -4  12      299.02      314.84     13.54 o 
  -2  -4  12      870.87      951.22     39.72 o 
  -1  -4  12      174.76      154.41      5.67 o 
   0  -4  12       87.93       87.18      4.76 o 
   1  -4  12     2219.82     2136.61     92.55 o 
   2  -4  12       73.57       82.23      4.77 o 
   3  -4  12     1847.23     1880.03     60.17 o 
   4  -4  12       56.57       52.21      4.07 o 
   5  -4  12       25.34       21.68      5.47 o 
   6  -4  12      107.66      101.86      9.61 o 
   7  -4  12      592.96      621.05     39.27 o 
  -8  -3  12       54.40       47.62      7.95 o 
  -7  -3  12     1704.87     1653.15     82.13 o 
  -6  -3  12      116.73      122.78      9.07 o 
  -5  -3  12     3233.11     3062.36    109.94 o 
  -4  -3  12       64.28       61.53      4.06 o 
  -3  -3  12      441.09      459.02     22.77 o 
  -2  -3  12     1915.41     1936.12     57.76 o 
  -1  -3  12      696.12      653.32     19.04 o 
   0  -3  12     1843.79     1857.07     55.87 o 
   1  -3  12      282.85      283.90     10.42 o 
   2  -3  12      100.24       98.89      5.63 o 
   3  -3  12        0.07        2.70      2.93 o 
   4  -3  12     2670.02     2655.25    100.96 o 
   5  -3  12        5.99       -0.33      4.96 o 
   6  -3  12      661.46      658.57     41.06 o 
   7  -3  12      104.11      110.85      9.78 o 
  -8  -2  12     1902.72     1873.71    123.70 o 
  -7  -2  12      105.46      109.15     10.44 o 
  -6  -2  12      349.19      382.05     13.12 o 
  -5  -2  12     2281.32     2468.57     66.13 o 
  -4  -2  12      160.87      154.42      8.70 o 
  -3  -2  12     2007.83     1799.83     50.85 o 
  -2  -2  12      505.90      519.15     15.81 o 
  -1  -2  12     1054.82     1013.33     32.16 o 
   0  -2  12       29.81       28.18      3.11 o 
   1  -2  12     2650.52     2626.41     84.14 o 
   2  -2  12       56.33       44.57      3.85 o 
   3  -2  12     1115.30     1090.71     38.41 o 
   4  -2  12      236.92      232.79     10.37 o 
   5  -2  12       81.32       78.59      7.44 o 
   6  -2  12      178.72      179.51     13.52 o 
   7  -2  12       53.98       53.46      7.33 o 
  -9  -1  12       19.42       34.04      9.58 o 
  -8  -1  12      735.17      730.29     32.72 o 
  -7  -1  12      829.12      821.98     36.96 o 
  -6  -1  12     1109.89     1107.75     33.71 o 
  -5  -1  12      779.50      823.62     22.69 o 
  -4  -1  12     2048.68     1774.04     53.54 o 
  -3  -1  12      291.12      286.51      9.41 o 
  -2  -1  12     3323.11     2973.68    108.86 o 
  -1  -1  12      174.58      162.43      6.82 o 
   0  -1  12     1616.86     1610.78     55.57 o 
   1  -1  12        2.84       -0.37      2.56 o 
   2  -1  12      116.53      117.83      6.18 o 
   3  -1  12       66.65       69.15      4.08 o 
   4  -1  12     1567.23     1555.97     59.40 o 
   5  -1  12      379.44      380.45     17.26 o 
   6  -1  12      161.78      194.91     16.36 o 
   7  -1  12      468.09      471.88     30.14 o 
  -9   0  12      518.51      500.49     28.34 o 
  -8   0  12      637.28      608.88     27.57 o 
  -7   0  12        8.28       -5.13      4.47 o 
  -6   0  12     1502.86     1401.25     39.96 o 
  -5   0  12     4645.40     4411.76    130.61 o 
  -4   0  12      783.07      774.56     24.76 o 
  -3   0  12     1660.26     1699.91     45.59 o 
  -2   0  12      146.34      145.07      5.66 o 
  -1   0  12       52.61       49.36      3.33 o 
   0   0  12      808.77      786.11     33.78 o 
   1   0  12     1747.07     1770.72     53.26 o 
   2   0  12       93.31      100.65      5.64 o 
   3   0  12      738.73      719.44     23.79 o 
   4   0  12      981.58      976.78     37.76 o 
   5   0  12      125.62      124.41      6.08 o 
   6   0  12     2439.34     2406.01    145.19 o 
   7   0  12        8.54        3.25      6.17 o 
  -9   1  12      226.69      234.22     14.55 o 
  -8   1  12     1041.86      954.65     44.64 o 
  -7   1  12      427.71      406.12     21.37 o 
  -6   1  12      236.92      277.59     10.13 o 
  -5   1  12      610.64      630.68     20.93 o 
  -4   1  12      991.59      971.76     29.72 o 
  -3   1  12      660.68      738.88     21.58 o 
  -2   1  12     3119.51     3254.18    123.30 o 
  -1   1  12       23.67       24.72      3.31 o 
   0   1  12      592.08      613.75     18.08 o 
   1   1  12     1656.45     1657.13     58.71 o 
   2   1  12        4.81       11.98      3.74 o 
   3   1  12     1073.91     1084.03     38.10 o 
   4   1  12       11.13       10.00      3.54 o 
   5   1  12      574.45      572.97     22.67 o 
   6   1  12       16.08       21.95      7.37 o 
   7   1  12      359.97      319.00     22.00 o 
  -8   2  12      744.36      728.41     32.24 o 
  -7   2  12        0.84        9.53      5.93 o 
  -6   2  12      335.05      321.02     12.06 o 
  -5   2  12     2217.74     2168.20     76.49 o 
  -4   2  12        1.95        4.70      3.31 o 
  -3   2  12     3770.82     3670.43    211.96 o 
  -2   2  12      560.57      552.94     22.45 o 
  -1   2  12     1720.02     1656.21     57.55 o 
   0   2  12     1967.14     2045.00     65.92 o 
   1   2  12      993.76     1023.95     33.50 o 
   2   2  12      954.56      964.09     35.04 o 
   3   2  12      170.41      159.24      7.90 o 
   4   2  12      370.21      370.37     15.45 o 
   5   2  12       28.01       37.67      4.39 o 
   6   2  12     1222.86     1258.79     62.26 o 
   7   2  12       28.40       31.86      8.53 o 
  -8   3  12     1160.36     1137.78     62.33 o 
  -7   3  12       59.18       48.90      6.85 o 
  -6   3  12     1916.75     1989.14     78.08 o 
  -5   3  12        5.92        7.30      3.44 o 
  -4   3  12      223.05      230.72     12.83 o 
  -3   3  12     1268.38     1328.88     43.28 o 
  -2   3  12     1343.00     1205.47     53.80 o 
  -1   3  12       77.27       71.30      5.12 o 
   0   3  12      291.88      312.78     12.85 o 
   1   3  12      160.93      166.07      6.84 o 
   2   3  12      496.06      535.60     19.63 o 
   3   3  12     1685.31     1648.32     63.24 o 
   4   3  12      177.79      187.92      8.93 o 
   5   3  12      490.33      512.85     23.09 o 
   6   3  12      386.01      353.74     16.56 o 
  -8   4  12       21.38       18.74      7.98 o 
  -7   4  12        3.66        2.69      6.22 o 
  -6   4  12      392.63      401.27     19.34 o 
  -5   4  12     2390.63     2121.12     74.42 o 
  -4   4  12      146.70      154.74      6.66 o 
  -3   4  12     1925.89     1896.21     75.30 o 
  -2   4  12       17.82       16.88      3.72 o 
  -1   4  12       81.78       93.18      6.92 o 
   0   4  12      907.27      905.33     29.84 o 
   1   4  12       40.28       45.13      4.37 o 
   2   4  12       45.02       57.17      7.11 o 
   3   4  12       65.16       66.49      4.81 o 
   4   4  12       27.50       32.48      6.01 o 
   5   4  12       84.29       76.72      7.45 o 
   6   4  12     1226.46     1178.78     71.52 o 
  -7   5  12       52.53       65.07      8.82 o 
  -6   5  12     1141.14     1157.81     58.81 o 
  -5   5  12      208.82      209.30     10.47 o 
  -4   5  12       72.50       74.81      5.40 o 
  -3   5  12     1573.65     1686.32     54.67 o 
  -2   5  12        4.16        3.59      3.88 o 
  -1   5  12      625.01      658.20     24.11 o 
   0   5  12      169.08      160.91      7.14 o 
   1   5  12      338.12      351.60     14.08 o 
   2   5  12        1.79       -3.60      4.15 o 
   3   5  12     1657.23     1583.66     68.15 o 
   4   5  12      146.15      129.14     11.87 o 
   5   5  12     1091.15     1026.06     63.38 o 
  -6   6  12      956.44      946.01     61.11 o 
  -5   6  12      488.91      477.14     26.34 o 
  -4   6  12     1126.99     1132.62     48.88 o 
  -3   6  12      419.44      377.79     14.55 o 
  -2   6  12     1714.24     1540.53     50.02 o 
  -1   6  12        5.79        3.36      4.28 o 
   0   6  12     2637.03     2776.26    132.34 o 
   1   6  12      186.16      162.13     11.34 o 
   2   6  12      855.44      876.89     44.88 o 
   3   6  12      593.82      584.76     30.95 o 
   4   6  12      108.92      100.86     10.70 o 
  -5   7  12      289.93      269.32     27.65 o 
  -4   7  12       16.03       12.19      9.84 o 
  -3   7  12     2265.86     1827.12    111.62 o 
  -2   7  12      243.95      247.59     15.61 o 
  -1   7  12      603.74      640.45     29.55 o 
   0   7  12      809.81      803.96     41.60 o 
   1   7  12       10.52       16.50      7.52 o 
   2   7  12      115.14      127.97     10.89 o 
   3   7  12      110.77      142.33     13.64 o 
  -2   8  12      260.62      277.96     21.34 o 
  -1   8  12       50.67       53.55     10.91 o 
   0   8  12     1160.81     1001.77     62.90 o 
  -3  -8  13      595.56      585.30     30.78 o 
  -2  -8  13        0.14       -3.06      5.46 o 
  -1  -8  13     1509.02     1559.97     59.42 o 
   0  -8  13     1171.17     1075.57     79.59 o 
   1  -8  13       28.34       39.97      8.96 o 
   2  -8  13      367.15      403.65     27.85 o 
  -5  -7  13       16.56       -0.22     10.41 o 
  -4  -7  13      827.43      743.86     48.23 o 
  -3  -7  13        0.86        3.90      7.86 o 
  -2  -7  13       79.45       78.37      6.78 o 
  -1  -7  13        2.64        3.47      5.28 o 
   0  -7  13      802.34      797.61     46.63 o 
   1  -7  13       73.66       66.73      6.92 o 
   2  -7  13     1603.24     1633.18     99.72 o 
   3  -7  13       60.45       61.66     13.60 o 
   4  -7  13      549.62      511.56     32.90 o 
  -6  -6  13      404.13      392.16     28.35 o 
  -5  -6  13      152.94      140.74     14.17 o 
  -4  -6  13      430.77      433.52     23.96 o 
  -3  -6  13     1026.48     1009.91     35.71 o 
  -2  -6  13      347.82      316.82     11.92 o 
  -1  -6  13     2402.88     2340.46     74.71 o 
   0  -6  13     1387.02     1356.64     47.89 o 
   1  -6  13      195.11      200.82      8.14 o 
   2  -6  13     2309.28     2376.27     82.88 o 
   3  -6  13       38.85       37.10      5.64 o 
   4  -6  13      446.46      420.54     22.79 o 
   5  -6  13       68.23       72.71      5.33 o 
  -7  -5  13       62.00       75.86     14.75 o 
  -6  -5  13     1108.55     1133.74     57.48 o 
  -5  -5  13      392.34      426.80     24.75 o 
  -4  -5  13     3180.87     3196.52     90.17 o 
  -3  -5  13        1.13        0.29      3.79 o 
  -2  -5  13     1173.10     1176.22     35.66 o 
  -1  -5  13     2026.91     1949.14     67.66 o 
   0  -5  13       10.76        9.99      4.18 o 
   1  -5  13     1295.89     1295.64     45.53 o 
   2  -5  13       16.34       10.57      2.98 o 
   3  -5  13      377.10      412.28     15.77 o 
   4  -5  13      155.22      174.87      8.65 o 
   5  -5  13      877.47      935.65     40.49 o 
  -7  -4  13      579.28      566.64     30.69 o 
  -6  -4  13        8.18        8.92      6.25 o 
  -5  -4  13      489.02      511.67     15.79 o 
  -4  -4  13      305.18      355.95     12.54 o 
  -3  -4  13      610.35      650.81     19.27 o 
  -2  -4  13      472.07      453.49     17.79 o 
  -1  -4  13     1362.92     1395.37     51.91 o 
   0  -4  13      102.05       95.63      5.59 o 
   1  -4  13      329.79      328.71     13.04 o 
   2  -4  13     1596.53     1660.12     63.65 o 
   3  -4  13        2.17       -0.44      3.94 o 
   4  -4  13      234.47      245.94     12.20 o 
   5  -4  13       51.11       48.99      5.02 o 
   6  -4  13       86.26      102.76     10.26 o 
  -8  -3  13      528.23      552.27     30.15 o 
  -7  -3  13       84.42       88.80     11.37 o 
  -6  -3  13      472.02      463.67     17.78 o 
  -5  -3  13      526.00      527.44     24.68 o 
  -4  -3  13     1737.40     1806.52     83.95 o 
  -3  -3  13       34.82       35.03      3.62 o 
  -2  -3  13       23.00       24.47      3.41 o 
  -1  -3  13     3143.49     3475.08    110.68 o 
   0  -3  13      542.78      519.34     18.72 o 
   1  -3  13     3068.30     3209.81    122.06 o 
   2  -3  13       72.23       88.06      5.53 o 
   3  -3  13      109.28      121.10      6.53 o 
   4  -3  13      381.26      373.71     15.44 o 
   5  -3  13      483.97      498.70     32.26 o 
   6  -3  13        0.81       -0.69      6.68 o 
  -8  -2  13      591.52      551.41     30.70 o 
  -7  -2  13     2053.88     1996.43     84.34 o 
  -6  -2  13       84.99       83.88      6.10 o 
  -5  -2  13      314.71      296.16     10.00 o 
  -4  -2  13      496.28      570.29     20.74 o 
  -3  -2  13     1094.64     1069.92     32.26 o 
  -2  -2  13     1559.19     1659.44     53.25 o 
  -1  -2  13      350.77      379.66     12.64 o 
   0  -2  13       66.53       69.69      4.32 o 
   1  -2  13        2.66        1.85      3.36 o 
   2  -2  13     2388.75     2383.44     90.53 o 
   3  -2  13        1.72        2.50      3.18 o 
   4  -2  13     1326.01     1346.93     51.57 o 
   5  -2  13      506.22      518.78     26.59 o 
   6  -2  13       25.29       26.08      7.00 o 
  -8  -1  13      250.64      256.74     12.22 o 
  -7  -1  13      909.51      875.79     38.28 o 
  -6  -1  13      250.49      218.66      8.97 o 
  -5  -1  13      965.25     1057.46     40.70 o 
  -4  -1  13      495.25      566.13     17.08 o 
  -3  -1  13      323.97      305.75     10.13 o 
  -2  -1  13       15.76        7.43      2.88 o 
  -1  -1  13     3467.77     3641.56    117.16 o 
   0  -1  13        0.04        1.42      3.07 o 
   1  -1  13     2122.31     2055.51     65.95 o 
   2  -1  13     1336.40     1373.44     52.44 o 
   3  -1  13        3.51        0.32      3.02 o 
   4  -1  13     1382.79     1379.20     52.64 o 
   5  -1  13      289.91      287.29     13.47 o 
   6  -1  13       23.88       20.05      6.84 o 
   7  -1  13      277.62      289.20     20.04 o 
  -8   0  13      382.43      409.32     19.80 o 
  -7   0  13      757.97      734.27     41.84 o 
  -6   0  13      261.30      273.30     12.78 o 
  -5   0  13      149.07      131.96      6.18 o 
  -4   0  13      934.16     1036.74     28.42 o 
  -3   0  13      247.92      239.18     11.48 o 
  -2   0  13     2822.07     2998.99     96.43 o 
  -1   0  13       31.00       35.29      3.49 o 
   0   0  13       70.60       68.76      4.31 o 
   1   0  13      187.07      189.98      8.16 o 
   2   0  13     1414.45     1380.06     52.89 o 
   3   0  13      305.58      314.28     12.25 o 
   4   0  13     1073.46     1135.59     43.82 o 
   5   0  13     1147.74     1208.76     51.67 o 
   6   0  13      259.73      274.03     26.27 o 
  -8   1  13       16.09       25.89      6.73 o 
  -7   1  13     2509.65     2425.24    109.77 o 
  -6   1  13      202.17      184.32      9.75 o 
  -5   1  13      802.45      742.58     21.87 o 
  -4   1  13      145.20      148.84      6.57 o 
  -3   1  13      212.25      210.61      7.43 o 
  -2   1  13      606.31      651.95     22.02 o 
  -1   1  13     2175.82     2169.33     61.38 o 
   0   1  13       31.76       30.42      3.42 o 
   1   1  13      433.67      424.87     15.80 o 
   2   1  13     8585.57     8393.05    289.86 o 
   3   1  13      518.22      530.07     22.20 o 
   4   1  13     3554.14     3509.94    121.77 o 
   5   1  13      270.24      249.56     12.33 o 
   6   1  13      232.02      253.89     19.06 o 
  -8   2  13      155.61      166.66     10.59 o 
  -7   2  13        0.96        2.12      7.92 o 
  -6   2  13        2.83       -2.39      5.42 o 
  -5   2  13     1547.32     1467.50     47.53 o 
  -4   2  13      938.11      913.29     29.40 o 
  -3   2  13        3.27       10.82      3.69 o 
  -2   2  13      865.23      944.20     31.26 o 
  -1   2  13      270.53      289.15     16.61 o 
   0   2  13     3267.55     3573.83    124.22 o 
   1   2  13     1432.66     1375.95     48.26 o 
   2   2  13      101.94      115.81      5.98 o 
   3   2  13      755.65      757.49     27.09 o 
   4   2  13       33.61       28.17      4.37 o 
   5   2  13      152.12      148.18      8.14 o 
   6   2  13       38.40       30.71      4.48 o 
  -7   3  13     1009.79     1035.61     45.13 o 
  -6   3  13       24.10       27.81      6.39 o 
  -5   3  13     1436.29     1512.44     58.46 o 
  -4   3  13      231.47      264.19     14.23 o 
  -3   3  13       64.25       67.22      5.67 o 
  -2   3  13     2057.18     2201.79     66.59 o 
  -1   3  13      509.37      492.84     17.22 o 
   0   3  13        2.25       -0.14      3.57 o 
   1   3  13      342.62      347.07     13.61 o 
   2   3  13     1060.55     1121.90     41.66 o 
   3   3  13        0.43        3.71      3.23 o 
   4   3  13     1161.62     1186.88     50.87 o 
   5   3  13      344.14      353.50     19.48 o 
   6   3  13       10.50       14.79      4.59 o 
  -7   4  13      362.11      357.14     18.53 o 
  -6   4  13       46.05       38.31      8.52 o 
  -5   4  13      527.73      536.61     31.40 o 
  -4   4  13      976.95      938.46     29.31 o 
  -3   4  13       56.14       61.79      4.68 o 
  -2   4  13      499.02      506.84     16.55 o 
  -1   4  13      959.94      980.67     49.60 o 
   0   4  13        1.32       -1.54      4.22 o 
   1   4  13     1322.95     1330.07     59.98 o 
   2   4  13      215.86      214.68     10.13 o 
   3   4  13      537.62      554.76     25.11 o 
   4   4  13      140.27      118.53     11.35 o 
   5   4  13      102.43       86.30      9.43 o 
  -6   5  13       17.08       20.59      7.96 o 
  -5   5  13      411.99      400.58     23.06 o 
  -4   5  13      276.84      254.58     13.76 o 
  -3   5  13      230.98      255.82     13.50 o 
  -2   5  13     1064.43     1002.02     35.83 o 
  -1   5  13       83.11       77.44      5.81 o 
   0   5  13      160.10      161.46     12.09 o 
   1   5  13       38.59       44.03      7.21 o 
   2   5  13      146.44      148.38     10.46 o 
   3   5  13      103.76      110.36     18.21 o 
   4   5  13      749.05      783.03     48.87 o 
  -5   6  13     1825.14     1718.39    104.94 o 
  -4   6  13       80.42       59.05     16.59 o 
  -3   6  13      243.13      215.36     17.76 o 
  -2   6  13        6.14        9.22      6.38 o 
  -1   6  13      287.89      350.20     30.18 o 
   0   6  13      135.81      155.97     11.78 o 
   1   6  13     1577.64     1446.86     84.87 o 
   2   6  13       97.74      103.26      9.55 o 
   3   6  13      793.61      799.56     50.19 o 
  -3   7  13       44.42       39.05     11.24 o 
  -2   7  13      951.52      863.75     54.91 o 
  -1   7  13        6.16       21.96     10.26 o 
   0   7  13      518.13      519.19     28.47 o 
   1   7  13      894.77      991.86     84.74 o 
  -3  -7  14     2226.95     2104.96    102.78 o 
  -2  -7  14        1.28       -3.73      5.99 o 
  -1  -7  14        2.05       -7.38      4.92 o 
   0  -7  14       70.12       59.47      7.46 o 
   1  -7  14     1186.34     1156.28     60.05 o 
   2  -7  14       34.31       45.01      7.50 o 
  -5  -6  14       72.10       69.46      9.31 o 
  -4  -6  14      103.84      118.87     10.42 o 
  -3  -6  14        6.58        9.87      5.96 o 
  -2  -6  14      921.38      947.22     41.13 o 
  -1  -6  14       32.00       31.08      5.75 o 
   0  -6  14      463.57      487.76     26.61 o 
   1  -6  14      577.72      578.02     26.50 o 
   2  -6  14      522.72      492.50     26.51 o 
   3  -6  14     1228.64     1209.56     60.76 o 
  -6  -5  14       22.20        4.96     10.23 o 
  -5  -5  14     1226.44     1091.22     54.30 o 
  -4  -5  14        1.68       -2.19      5.51 o 
  -3  -5  14     1347.05     1391.72     48.69 o 
  -2  -5  14        4.67       -3.39      7.30 o 
  -1  -5  14      856.40      868.05     30.72 o 
   0  -5  14      735.44      788.37     31.12 o 
   1  -5  14        4.40        5.84      5.05 o 
   2  -5  14      606.20      632.01     28.34 o 
   3  -5  14      346.18      315.02     22.13 o 
   4  -5  14      130.85      115.37     10.50 o 
  -6  -4  14     1541.47     1538.77     75.48 o 
  -5  -4  14       33.43       38.93      6.15 o 
  -4  -4  14       45.93       54.38      5.12 o 
  -3  -4  14     1909.74     1894.46     77.45 o 
  -2  -4  14        8.77       10.57      3.89 o 
  -1  -4  14     1329.23     1383.35     48.76 o 
   0  -4  14      343.52      325.11     13.26 o 
   1  -4  14      495.74      472.55     17.78 o 
   2  -4  14      152.52      155.12     10.58 o 
   3  -4  14      839.12      843.44     37.10 o 
   4  -4  14        5.23        7.97      4.44 o 
   5  -4  14      198.22      219.65     12.58 o 
  -7  -3  14      139.15      143.05     11.56 o 
  -6  -3  14      291.77      303.95     15.14 o 
  -5  -3  14      766.58      794.62     31.39 o 
  -4  -3  14      665.65      633.58     26.60 o 
  -3  -3  14      367.15      369.88     12.69 o 
  -2  -3  14      716.70      708.36     22.21 o 
  -1  -3  14       15.64       12.21      3.88 o 
   0  -3  14     1128.71     1257.96     44.37 o 
   1  -3  14      110.52      114.84      6.14 o 
   2  -3  14      374.33      412.59     17.22 o 
   3  -3  14       10.60        3.54      4.13 o 
   4  -3  14       76.39       77.45      5.83 o 
   5  -3  14      107.15      114.22     12.15 o 
  -7  -2  14       62.06       59.13      7.40 o 
  -6  -2  14      624.64      636.62     25.82 o 
  -5  -2  14      156.77      156.63      8.24 o 
  -4  -2  14      414.35      397.83     12.10 o 
  -3  -2  14     1369.48     1459.49     41.55 o 
  -2  -2  14        9.14        5.15      3.58 o 
  -1  -2  14     2029.16     1923.00     61.92 o 
   0  -2  14       23.95       15.85      4.33 o 
   1  -2  14       43.45       46.01      4.35 o 
   2  -2  14      171.55      172.39      8.43 o 
   3  -2  14      816.95      824.66     32.32 o 
   4  -2  14       95.68      106.51      6.75 o 
   5  -2  14     1578.09     1601.15     68.38 o 
   6  -2  14      413.03      400.98     26.72 o 
  -7  -1  14       27.09       28.88      6.08 o 
  -6  -1  14     1368.13     1358.85     63.06 o 
  -5  -1  14     1253.86      992.20     35.16 o 
  -4  -1  14     1243.42     1263.29     39.26 o 
  -3  -1  14        1.29       -5.12      3.41 o 
  -2  -1  14      596.96      582.38     19.83 o 
  -1  -1  14       52.75       68.85      7.07 o 
   0  -1  14     3301.67     3387.82    108.25 o 
   1  -1  14       79.72       85.45      5.28 o 
   2  -1  14     1052.93     1108.01     42.83 o 
   3  -1  14     1693.68     1630.51     62.62 o 
   4  -1  14      551.72      568.31     25.40 o 
   5  -1  14       61.15       52.61      4.61 o 
   6  -1  14       47.68       54.05      8.13 o 
  -7   0  14      703.75      746.79     33.32 o 
  -6   0  14      254.97      240.93     11.60 o 
  -5   0  14      261.78      260.35      9.11 o 
  -4   0  14      104.69       82.02      4.50 o 
  -3   0  14     4420.46     4706.30    140.36 o 
  -2   0  14      818.12      725.33     25.60 o 
  -1   0  14     1291.02     1216.82     52.37 o 
   0   0  14     2182.61     2018.64     70.37 o 
   1   0  14      115.78      121.89      6.27 o 
   2   0  14       37.32       40.61      4.97 o 
   3   0  14      530.76      531.79     21.56 o 
   4   0  14       15.93       16.04      4.53 o 
   5   0  14      210.68      205.54     10.40 o 
   6   0  14      427.46      435.14     40.10 o 
  -7   1  14       14.47       17.46      6.66 o 
  -6   1  14     2589.73     2416.68    114.74 o 
  -5   1  14      190.05      206.21      8.68 o 
  -4   1  14     3040.61     3184.56    101.70 o 
  -3   1  14      489.99      517.06     15.93 o 
  -2   1  14        8.72        4.85      2.85 o 
  -1   1  14      717.74      757.66     23.65 o 
   0   1  14     1250.56     1300.88     45.63 o 
   1   1  14       76.61       85.70      5.44 o 
   2   1  14       81.62       84.18      5.29 o 
   3   1  14      533.24      553.41     20.41 o 
   4   1  14      162.56      170.56      9.39 o 
   5   1  14     1335.44     1320.40     56.86 o 
  -7   2  14      752.49      795.61     35.45 o 
  -6   2  14       57.44       84.88      9.31 o 
  -5   2  14       86.53       99.08      6.64 o 
  -4   2  14      782.56      829.18     29.57 o 
  -3   2  14     2418.84     2309.49     71.21 o 
  -2   2  14      179.58      187.31     13.19 o 
  -1   2  14      380.39      391.28     14.23 o 
   0   2  14     1100.64     1059.11     37.51 o 
   1   2  14        2.01       -2.37      4.03 o 
   2   2  14      437.90      439.70     16.71 o 
   3   2  14      142.17      143.78      6.88 o 
   4   2  14      177.54      168.46     10.88 o 
   5   2  14       53.63       48.03      5.61 o 
  -7   3  14      287.34      309.53     16.15 o 
  -6   3  14      973.82      980.30     42.82 o 
  -5   3  14       37.07       41.18      6.16 o 
  -4   3  14      245.77      254.54     13.90 o 
  -3   3  14     1560.76     1569.50     68.31 o 
  -2   3  14       18.22       14.14      5.41 o 
  -1   3  14     1983.12     2141.79     69.06 o 
   0   3  14       33.78       29.30      4.62 o 
   1   3  14      193.16      192.77      8.68 o 
   2   3  14       10.43       12.85      5.30 o 
   3   3  14      258.38      234.76     17.13 o 
   4   3  14      359.38      321.92     22.46 o 
   5   3  14      904.23      926.29     57.35 o 
  -6   4  14      146.32      165.59     15.48 o 
  -5   4  14       30.14       32.95     10.60 o 
  -4   4  14     1110.09     1158.68     82.56 o 
  -3   4  14      154.85      155.25      9.88 o 
  -2   4  14        5.47       -2.16      4.55 o 
  -1   4  14      142.83      147.30     10.26 o 
   0   4  14      490.56      545.24     25.41 o 
   1   4  14        0.03        5.97      6.76 o 
   2   4  14     2561.20     2626.13    128.88 o 
   3   4  14      350.59      329.35     23.44 o 
   4   4  14      505.90      504.43     32.91 o 
  -5   5  14       10.89        9.68      9.94 o 
  -4   5  14      116.23      113.71     13.37 o 
  -3   5  14     1105.56     1126.64     72.95 o 
  -2   5  14      103.92      113.67     13.97 o 
  -1   5  14     1462.84     1491.22     74.51 o 
   0   5  14      851.21      833.45     43.11 o 
   1   5  14      664.10      710.46     51.65 o 
   2   5  14      926.56      971.46     60.45 o 
   3   5  14       32.16       43.11     19.59 o 
  -3   6  14        3.52       16.07      9.91 o 
  -2   6  14      171.41      166.20     16.59 o 
  -1   6  14      454.03      431.10     24.65 o 
   0   6  14      150.01      201.50     14.09 o 
   1   6  14       54.25       39.93      8.33 o 
  -3  -6  15       11.22        7.06      7.33 o 
  -2  -6  15      896.90      889.88     39.00 o 
  -1  -6  15      660.51      661.68     34.94 o 
   0  -6  15       69.70       61.06      9.07 o 
   1  -6  15      246.40      276.57     25.58 o 
   2  -6  15      176.27      171.73     14.30 o 
  -5  -5  15       47.14       50.39      8.87 o 
  -4  -5  15      603.91      581.04     30.59 o 
  -3  -5  15      376.22      338.25     17.24 o 
  -2  -5  15     1038.32     1069.76     46.08 o 
  -1  -5  15      856.52      827.23     42.40 o 
   0  -5  15        6.42       -1.68      7.02 o 
   1  -5  15     2199.86     2168.13    131.34 o 
   2  -5  15       72.13       64.90      9.11 o 
   3  -5  15       32.80       26.94     13.60 o 
  -5  -4  15      690.54      615.99     32.30 o 
  -4  -4  15      409.82      415.47     24.83 o 
  -3  -4  15       76.68       71.82      6.52 o 
  -2  -4  15      922.82      913.43     39.81 o 
  -1  -4  15       15.68       16.37      6.91 o 
   0  -4  15        9.90        5.06      6.43 o 
   1  -4  15       93.76      102.24      7.62 o 
   2  -4  15      644.38      612.19     38.94 o 
   3  -4  15      194.01      173.76     13.68 o 
   4  -4  15      487.25      503.70     32.57 o 
  -6  -3  15       64.84       65.65     10.48 o 
  -5  -3  15     1345.83     1384.12     68.12 o 
  -4  -3  15       86.50       98.96     11.53 o 
  -3  -3  15      761.36      752.81     27.23 o 
  -2  -3  15     1039.33     1013.11     39.24 o 
  -1  -3  15      998.25      965.98     37.88 o 
   0  -3  15       71.26       85.05      7.86 o 
   1  -3  15     1593.47     1745.55     75.13 o 
   2  -3  15       98.06       97.33      7.02 o 
   3  -3  15      442.02      447.06     29.16 o 
   4  -3  15      958.47      887.77     54.91 o 
  -6  -2  15      246.35      268.21     16.44 o 
  -5  -2  15      354.42      358.78     19.96 o 
  -4  -2  15      579.73      582.16     20.13 o 
  -3  -2  15        8.74        3.22      3.56 o 
  -2  -2  15      507.14      593.26     20.41 o 
  -1  -2  15       37.31       45.12      5.04 o 
   0  -2  15      201.38      227.41      9.75 o 
   1  -2  15      530.85      521.28     19.47 o 
   2  -2  15        9.85       12.90      4.60 o 
   3  -2  15      122.18      133.67      9.53 o 
   4  -2  15       11.86        9.42      6.53 o 
   5  -2  15       17.52       16.45      4.08 o 
  -6  -1  15        0.69        3.31      6.62 o 
  -5  -1  15     1335.46     1384.90     66.13 o 
  -4  -1  15      107.21       96.47      9.59 o 
  -3  -1  15      841.61      847.23     33.83 o 
  -2  -1  15       50.20       65.41      5.27 o 
  -1  -1  15       26.55       32.64      4.43 o 
   0  -1  15      246.38      262.76     10.35 o 
   1  -1  15     1913.36     1816.70     63.54 o 
   2  -1  15       25.17       21.11      4.70 o 
   3  -1  15     1212.54     1164.95     58.45 o 
   4  -1  15     2404.58     2331.58    115.04 o 
   5  -1  15        9.83       13.17      4.31 o 
  -6   0  15      423.64      431.12     25.90 o 
  -5   0  15       58.94       61.07      8.78 o 
  -4   0  15        5.74        8.58      4.04 o 
  -3   0  15      230.05      237.98     13.83 o 
  -2   0  15     2012.38     1789.89     58.03 o 
  -1   0  15        3.21        9.46      4.54 o 
   0   0  15     1023.27     1051.70     42.53 o 
   1   0  15     1066.72     1123.34     39.70 o 
   2   0  15       78.58       78.98      5.31 o 
   3   0  15      686.39      653.62     33.79 o 
   4   0  15      975.26      945.01     58.17 o 
   5   0  15      127.96      119.35      8.05 o 
  -6   1  15        4.99       14.00      7.80 o 
  -5   1  15     1797.52     1806.83     96.15 o 
  -4   1  15      107.69      117.33      7.10 o 
  -3   1  15      898.17      919.71     43.45 o 
  -2   1  15      626.58      673.30     25.88 o 
  -1   1  15      219.63      214.70      9.47 o 
   0   1  15      768.03      743.50     28.66 o 
   1   1  15      667.47      668.17     24.33 o 
   2   1  15      654.31      714.79     31.74 o 
   3   1  15        7.82        4.48      6.75 o 
   4   1  15      682.15      693.27     55.77 o 
  -6   2  15      564.47      562.47     30.12 o 
  -5   2  15      923.81      992.69     71.21 o 
  -4   2  15      201.45      197.23     18.83 o 
  -3   2  15      324.83      353.97     14.70 o 
  -2   2  15     1091.37     1064.26     52.77 o 
  -1   2  15       99.45       95.24      6.83 o 
   0   2  15       11.71       16.32      5.09 o 
   1   2  15      641.66      682.04     30.43 o 
   2   2  15      189.49      184.05     12.71 o 
   3   2  15     1528.33     1487.27     90.93 o 
   4   2  15       39.41       42.52      7.94 o 
  -5   3  15      863.67      867.64     55.24 o 
  -4   3  15       17.88        9.12      9.61 o 
  -3   3  15       23.63       23.59      6.68 o 
  -2   3  15     1179.40     1183.22     56.91 o 
  -1   3  15        2.75        0.55      6.64 o 
   0   3  15     2843.29     2389.68    118.24 o 
   1   3  15        1.93       -7.31      6.35 o 
   2   3  15        5.77       11.09      7.98 o 
   3   3  15       40.23       50.13      9.25 o 
  -5   4  15     1556.94     1604.07    150.48 o 
  -4   4  15      218.22      228.05     41.71 o 
  -3   4  15     2372.41     2580.25    156.60 o 
  -2   4  15        2.69       -3.96      8.32 o 
  -1   4  15      110.71      120.24     10.55 o 
   0   4  15       32.77       34.65      7.91 o 
   1   4  15     1027.57     1087.79     54.99 o 
   2   4  15       64.57       46.59     10.14 o 
  -3   5  15      120.26      139.01     14.34 o 
  -2   5  15     1244.72     1238.18    123.75 o 
  -1   5  15        4.95       -0.23      8.09 o 
   0   5  15      909.07      823.44     55.88 o 
   1   5  15      328.27      294.83     26.04 o 
  -3  -5  16      609.29      622.01     32.64 o 
  -2  -5  16       62.88       55.54      6.87 o 
  -1  -5  16      134.54      137.87     11.15 o 
   0  -5  16      234.32      198.20     15.96 o 
   1  -5  16      397.22      356.78     25.40 o 
  -4  -4  16      516.49      507.44     27.52 o 
  -3  -4  16      740.76      666.37     34.45 o 
  -2  -4  16        2.03        6.91      7.72 o 
  -1  -4  16     1235.31     1339.18     67.32 o 
   0  -4  16       57.56       54.92      8.21 o 
   1  -4  16      358.35      342.34     24.59 o 
   2  -4  16       61.97       51.11      9.25 o 
  -5  -3  16        0.04       -2.75      7.76 o 
  -4  -3  16     2191.43     2161.94    105.44 o 
  -3  -3  16      305.47      281.10     14.55 o 
  -2  -3  16      396.09      399.30     22.70 o 
  -1  -3  16       27.61       20.43      7.15 o 
   0  -3  16      521.23      489.14     26.60 o 
   1  -3  16      154.56      123.19     12.19 o 
   2  -3  16     1294.68     1194.46     74.67 o 
   3  -3  16      103.70      101.80     10.37 o 
  -5  -2  16      302.37      288.61     17.16 o 
  -4  -2  16       19.51       11.66      7.31 o 
  -3  -2  16     1472.44     1188.69     51.16 o 
  -2  -2  16       17.26       12.36      9.04 o 
  -1  -2  16     2084.71     1771.06     88.17 o 
   0  -2  16      384.21      410.01     23.05 o 
   1  -2  16      524.24      532.20     28.56 o 
   2  -2  16     1283.83     1220.19     74.96 o 
   3  -2  16        0.31       -0.95      6.96 o 
  -5  -1  16      102.39      115.89      9.22 o 
  -4  -1  16     1361.22     1293.75     80.50 o 
  -3  -1  16        2.57        1.67      5.49 o 
  -2  -1  16     1426.67     1313.47     89.94 o 
  -1  -1  16     1117.36     1098.96     48.16 o 
   0  -1  16        2.19        1.08      6.64 o 
   1  -1  16      576.86      623.96     32.82 o 
   2  -1  16       10.66       10.54      7.47 o 
   3  -1  16        1.09        6.54      6.96 o 
  -5   0  16      617.25      587.88     36.45 o 
  -4   0  16      817.37      812.08     41.26 o 
  -3   0  16      623.71      606.46     28.00 o 
  -2   0  16      568.66      587.98     44.35 o 
  -1   0  16     1008.47      945.85     58.21 o 
   0   0  16      260.35      234.82     26.45 o 
   1   0  16      427.35      409.35     19.64 o 
   2   0  16     1210.61     1186.07     59.52 o 
   3   0  16       41.32       39.92      8.40 o 
  -5   1  16      345.99      355.06     21.14 o 
  -4   1  16     2230.40     2259.84    271.01 o 
  -3   1  16       24.99       25.54      5.94 o 
  -2   1  16       29.97       36.48      7.62 o 
  -1   1  16     1605.92     1593.12    121.83 o 
   0   1  16       52.05       59.26      8.24 o 
   1   1  16     1328.29     1284.92     64.39 o 
   2   1  16       76.93       71.14      9.76 o 
   3   1  16       50.33       45.73      6.91 o 
  -5   2  16      560.44      575.88     38.94 o 
  -4   2  16      272.84      288.45     25.12 o 
  -3   2  16      423.74      415.31     29.49 o 
  -2   2  16     1347.00     1440.32     89.29 o 
  -1   2  16      107.59       97.46      9.47 o 
   0   2  16        4.68       -1.43      9.35 o 
   1   2  16       17.62       16.28      7.50 o 
   2   2  16      698.63      691.74     44.16 o 
   3   2  16        1.84       -4.89      7.98 o 
  -4   3  16     1063.38     1173.56     83.88 o 
  -3   3  16      387.40      355.34     30.65 o 
  -2   3  16      112.05      123.94     10.46 o 
  -1   3  16     1769.92     1839.60     91.45 o 
   0   3  16       27.81       41.29      7.97 o 
   1   3  16     1572.34     1374.06     90.57 o 
   2   3  16      208.52      215.62     16.78 o 
  -2   4  16     2006.29     1930.88    205.79 o 
  -1   4  16        4.47       -1.79      7.59 o 
   0   4  16       95.08       96.88      9.82 o 
  -2  -3  17        5.56       15.85      7.69 o 
  -1  -3  17      537.82      498.23     29.87 o 
   0  -3  17       12.48       11.45     14.06 o 
   1  -3  17      429.68      396.25     27.53 o 
  -3  -2  17       10.29        5.68      9.76 o 
  -2  -2  17      640.29      650.63     34.86 o 
  -1  -2  17      100.11      115.88     11.34 o 
   0  -2  17     1642.77     1585.59     97.28 o 
   1  -2  17       35.33       35.68      9.18 o 
  -3  -1  17     2054.99     1946.32    146.45 o 
  -2  -1  17       11.58        1.00      7.30 o 
  -1  -1  17      284.74      263.78     16.23 o 
   0  -1  17      765.49      805.12     78.85 o 
   1  -1  17       77.65       74.19     10.26 o 
   2  -1  17      503.68      495.82     32.74 o 
  -3   0  17      408.82      449.19     56.00 o 
  -2   0  17       54.27       63.76      8.95 o 
  -1   0  17      897.60      927.74     47.81 o 
   0   0  17      138.93      142.63      9.48 o 
   1   0  17       17.71       22.51      7.01 o 
  -3   1  17       96.23      111.49     13.20 o 
  -2   1  17       30.02       34.16      8.33 o 
  -1   1  17      399.24      380.18     22.17 o 
   0   1  17     1167.86     1134.10     57.65 o 
   1   1  17       25.77       33.68      9.91 o 
  -2   2  17        7.58        5.99     12.44 o 
  -1   2  17      799.65      776.65     40.80 o 
   0   2  17        6.21        5.93      9.61 o 
                                                 
